# Supplementary material for: Analysis of Hypoxic and Hypercapnic Ventilatory Response in Healthy Volunteers
Source: PLoS One. 2017 Jan 3;12(1):e0168930. doi: 10.1371/journal.pone.0168930 (PMC5207520; doi:10.1371/journal.pone.0168930)
Supplement: S1 File — (XLS) [file pone.0168930.s002.xls]

## Sheet: All Final Results
			BASELINE								HYPERCARBIA									Hypoxia
HypNumber			BLexpCO2	BLRR	BLMV	MVmaxBL	CalcBLMV2	Blsat	BLHR		DinspCO2	EtCO2endCO2	MVendCO2	MVmaxCO2	HRendCO2	HyperTime	MeanRRCO2	EndRRCO2		EtCO2endO2	MeanRRO2	RRendO2	RRmaxO2	RRSat75O2	MVendO2	MVSat75O2	Sat75O2	DSat75O2	DSat75-90O2	MVmaxO2	DsatO2	DSat90O2	HRendO2	HypoxTime	MVSat90	Hypox90	RegressionAll	RsquareAll	Regression95	Rsquare95	Regression90	Rsquare90	Regression85	Rsquare85	Time	Day	Date	Comments
16			5.27143	18.4286	11.3143	11.6	11.3143	95.2857	78.7143		1.3	8.6	14.2	14.2	90	0.333333	13.4416	14.2		3.32857	15.9706	11	18	13	21.4	20.8	76	19	14	21.4	20	15	105	5.5	16.2	0.346667	-0.402916	0.943067	-0.402916	0.943067	-0.325127	0.927452	-0.411972	0.948584	0.375694	Fri	39759
17			4.56111	10.7222	11.3278	12.3	11.3278	96.6667	83.5		0.9	8.4	16.7	16.7	86	0.5	5.9525	7.42222		3.83889	7.73913	12	18	12	22.3	21.3	77	18	13	22.3	20	15	113	3.66667	16.6	0.38	-0.321232	0.915589	-0.321232	0.915589	-0.399955	0.966792	-0.436567	0.977431	0.419444	Fri	39759
18			5.43796	10.1037	8.45455	9.3	8.45455	99.5455	68.3636		0	8.4	13.3	13.4	73	0.166667	10.3488	10.9016		2.96204	9.47059	8	16	8	13.7	13.5	81	14	9	13.7	22	17	93	2.66667	11.6	0.123529	-0.132673	0.724238	-0.132673	0.724238	-0.0990798	0.589468	-0.0239726	0.386401	0.423611	Tue	39777
19			5.40556	12.0556	11.7389	12.4	11.7389	97.5556	66.0556		0.3	8.4	12.6	12.6	61	1	10.8186	10.7234		2.99444	11.0714	12	15	11	12.9	12.6	76	20	14	12.9	21	15	77	4.5	9.7	0.213333	-0.117791	0.360283	-0.117791	0.360283	-0.254439	0.889258	-0.153636	0.806102	0.386111	Mon	39762
20			4.66111	19.7778	10.2333	10.9	10.2333	95	85.7778		1.6	8.5	21.4	21.4	86	1.33333	18.1629	19.633		3.83889	21.8286	25	27	27	30.9	28.2	78	17	12	30.9	22	17	111	5.66667	22.8	0.476471	-0.778976	0.821374	-0.778976	0.821374	-0.433986	0.985744	-0.494269	0.995154	0.375	Tue	39763
21			4.85	8.33333	9.51111	10	9.51111	98.1111	74.6111		0.6	8.3	23.3	23.3	83	1.16667	11.0463	11.9487		3.45	12.6667	17	17	13	24	22.1	79	16	11	24	22	17	92	2.83333	17.9	0.358824	-0.467577	0.955587	-0.467577	0.955587	-0.372129	0.986182	-0.339344	0.987617	0.463194	Mon	39762
22			5.53889	10.0556	8.40556	8.8	8.40556	95	75.5		0.5	8.3	16	16	70	1.5	9.77604	9.35673		2.76111	10.5652	12	12	12	16.2	16.1	75	20	15	16.2	21	16	95	3.66667	13.3	0.18125	-0.226289	0.907721	-0.226289	0.907721	-0.197668	0.894365	-0.124129	0.862006	0.422917	Tue	39763
23			4.07778	10.8889	6.61667	9.3	6.61667	97.0556	84.5556		0.2	8.2	21.6	21.6	79	2.5	14.9322	17.0751		4.12222	15.1364	13	21	17	16.5	17	76	19	14	17	21	16	104	3.5	13.5	0.1875	-0.231905	0.881645	-0.231905	0.881645	-0.168082	0.860111	-0.176534	0.776539	0.511111	Tue	39763
24			4.45	10.7222	9.4	10.3	9.4	97.6667	76.5556		0.5	8.2	18.7	18.7	79	1	9.38776	10.0809		3.75	12.6522	14	16	16	34.8	34.5	77	18	13	34.8	21	16	93	3.66667	27.8	0.4375	-0.905894	0.865065	-0.905894	0.865065	-0.456463	0.941108	-0.360937	0.883601	0.355556	Thu	39765
25			5.10556	15.0556	7.32778	7.8	7.32778	97	91.0556		0.3	8.3	11.8	11.8	86	0.833333	14.6237	15.3247		3.19444	23.4483	29	31	29	14.9	14.3	76	19	14	14.9	20	15	114	4.66667	10.9	0.266667	-0.280667	0.898498	-0.280667	0.898498	-0.196606	0.900151	-0.20641	0.894136	0.447917	Wed	39764
26			4.16111	18.5	8.36667	9.4	8.36667	98.6111	81.4444		0.7	8.1	17.8	17.8	85	1.16667	16.3553	30.4274		3.93889	24.9744	26	39	26	13.9	13.4	81	14	9	14.1	15	10	113	6.33333	13.1	0.08	-0.166895	0.129884	-0.166895	0.129884	-0.161065	0.208468	-0.195057	0.346603	0.505556	Wed	39764
27			4.22222	12.1111	5.38889	8.1	5.38889	98.0556	71.8333		1.1	8.3	14.5	14.5	80	1	14.1221	14.8718		4.07778	15.5172	22	22	13	14.6	14.1	78	17	12	14.6	20	15	95	4.66667	10.1	0.3	-0.290911	0.949536	-0.290911	0.949536	-0.279417	0.883662	-0.212065	0.726341	0.525	Wed	39764
28			4.22222	16.7222	3.44444	6.2	3.44444	96	63.0556		0.3	8.3	42.1	42.1	72	1.16667	14.2211	17.3967		4.07778	9.4	14	14	10	20.9	22.3	79	16	11	22.3	23	18	87	3.16667	17.3	0.2	-0.268164	0.791918	-0.268164	0.791918	-0.288212	0.698018	-0.2261	0.408904	0.41875	Thu	39765
29			5.57778	12.5	8.55	9.8	8.55	95	75.1111		1	8.4	19.4	19.4	69	0.5	9.73342	9.15094		2.82222	9.24242	10	12	10	25.3	23.9	77	18	13	25.3	20	15	91	5.33333	16.3	0.6	-0.830109	0.911284	-0.830109	0.911284	-0.546503	0.921882	-0.405	0.877824	0.481944	Thu	39765
30			5.46667	12.4444	7.86111	8.7	7.86111	98.7778	64.3333		0.2	7.9	15.2	15.2	73	1	10.6494	7.79487		2.43333	12.3	14	14	14	10	10.4	90	5	0	10.4	7	2	83	1.5	10.2	-0.1	-0.25985	0.662987	-0.25985	0.662987	0.0857143	0.428571	0.2	1	0.759722	Wed	40891
31			4.31667	14.6111	1.95	3.4	1.95	97.7222	54.6111		0.7	8.3	12.3	12.3	61	1.16667	10.1249	11.4953		3.98333	13.1951	13	18	11	11.6	12.3	76	21	14	12.3	23	16	90	6.66667	10	0.1	-0.215688	0.772994	-0.205487	0.760874	-0.151795	0.555319	-0.0603025	0.222387	0.385417	Mon	39769
32			4.70556	17.0556	6.48333	9.6	6.48333	98.0556	67.9444		0.2	7.6	15	15.2	60	2.66667	14.8514	18.4049		2.89444	20.2586	15	39	20	13.1	12.2	80	15	10	13.1	18	13	83	9.5	10.9	0.169231	-0.109558	0.348059	-0.109558	0.348059	-0.0998337	0.132456	-0.303485	0.430832	0.466667	Fri	39766
33			3.80556	11.5	13.7111	15.1	13.7111	98.3333	94.6667		0.5	8.2	23.4	23.4	90	0.833333	11.3462	11.5842		4.39444	10.4706	12	12	11	24.9	22.8	78	17	12	24.9	22	17	104	2.66667	17.9	0.411765	-0.439109	0.969954	-0.439109	0.969954	-0.417946	0.932857	-0.337295	0.888727	0.427083	Mon	39769
34			5.27222	12.5556	11.3167	12.9	11.3167	95	72.5556		1.1	8.2	31.5	31.5	66	0.666667	10.748	10.0159		2.92778	9.95238	9	12	11	26.4	26.2	78	17	12	27.1	20	15	84	3.33333	21.8	0.306667	-0.473556	0.89007	-0.473556	0.89007	-0.298302	0.822727	-0.210748	0.522094	0.431944	Fri	39766
35			5.55	7.77778	6.18889	8	6.18889	97.0556	78.8889		0	8.3	14.5	14.5	74	0.333333	7.64706	8.28571		2.75	6.04348	6	8	6	11	10.4	76	19	14	11.2	20	15	97	3.66667	8.8	0.146667	-0.108336	0.313577	-0.108336	0.313577	-0.179877	0.577155	-0.0134615	0.0147236	0.41875	Fri	39773
36			4.47778	11.0556	13.8222	15.1	13.8222	96.2778	78.7778		0	8.4	30.6	30.6	75	0.5	10.4046	11.1883		3.92222	0	0	0	#N/A		#N/A	#N/A	#N/A	#N/A	0	0	90	0		#N/A	#N/A	0	1	#N/A	#N/A	#N/A	#N/A	#N/A	#N/A	0.380556	Tue	39770
37			4.80556	11.4444	6.88333	7.5	6.88333	98.4444	58.3333		0.6	8.2	20.3	20.3	68	1.66667	17.2306	20.099		3.39444	21.0833	25	25	25	20	19.1	78	17	12	20	19	14	85	3.83333	16.5	0.25	-0.333538	0.912508	-0.333538	0.912508	-0.253862	0.838703	-0.380323	0.967422	0.422222	Tue	39770
38			4.59444	8.55556	7.93333	9.4	7.93333	#DIV/0!	#DIV/0!		0.7	8.2	15.2	15.2	63	1.5	8.37963	8.51541		3.60556	7.37143	9	9	9	14.6	13.2	76	19	14	14.6	19	14	81	5.66667	9.9	0.335714	-0.331584	0.941477	-0.331584	0.941477	-0.277386	0.871204	-0.156345	0.548455	0.522917	Tue	39770
39			5.37778	14	7.42222	8.4	7.42222	99.4444	74.8333		0	8.3	16.2	16.2	85	0.666667	14.9661	11.8248		2.92222	15.375	14	18	15	10.4	10.7	77	18	13	10.8	23	18	93	3.83333	9	0.0777778	-0.115863	0.898363	-0.115863	0.898363	-0.103938	0.783955	-0.0595819	0.489048	0.452778	Wed	39841
40			3.47222	17.9444	5.22222	6.5	5.22222	98.1111	63.7778		0.3	7.4	16.5	17.4	70	3	14.4219	13.4694		3.92778	12.7	16	17	14	16.8	15.2	80	15	10	16.8	19	14	109	1.5	11.6	0.371429	-0.300505	0.986032	-0.300505	0.986032	-0.32268	0.98977	-0.321272	0.984651	0.346528	Wed	39771
41			3.30556	6.83333	0	0	0	98.6667	86		0.1	8.1	6.8	6.8	72	0.833333	5.84807	5.81197		4.79444	7.36	7	10	6	9	8.6	77	18	13	9.1	20	15	99	4	8.8	0.0133333	-0.106944	0.453644	-0.106944	0.453644	-0.0501136	0.13347	-0.157955	0.635476	0.495833	Fri	39773
42			4.89444	8.72222	5.64444	6.5	5.64444	98.5	81.2778		0.1	8.1	21.5	21.5	90	1	8.15097	10.5651		3.20556	9	9	12	7	13.7	12.3	77	18	13	14.8	20	15	94	4.5	13.3	0.0266667	-0.0576079	0.0652827	-0.0576079	0.0652827	0.015692	0.00285344	-0.12234	0.156847	0.422222	Wed	39771
43			4.47222	17	4.92222	5.8	4.92222	97.4444	67.2222		0.2	6	14.2	15.4	74	2.83333	22.4483	27.5728		1.52778	17.5385	17	21	18	11.7	11.6	76	19	14	12.1	20	15	90	4.16667	10.4	0.0866667	-0.120983	0.693781	-0.120983	0.693781	-0.0720623	0.416155	-0.0130343	0.0414727	0.453472	Wed	39771
44			4.92778	14.7222	6.06111	6.7	6.06111	98.8889	76.4444		0.8	8.2	21.1	21.1	96	1.16667	18.5902	21.1		3.27222	21.6429	34	34	31	20	19.5	76	19	14	20	21	16	111	4.5	14	0.375	-0.481363	0.927514	-0.481363	0.927514	-0.360217	0.946683	-0.443333	0.946212	0.513889	Wed	39771
45			5.08333	10.3333	15.2333	15.8	15.2333	96.2778	77.8333		-3.7	8.3	35.4	35.4	72	0.333333	8.61767	9.30355		3.21667	11.375	6	18	15	60.8	57.1	82	13	8	60.8	17	12	88	2.5	38.9	1.825	-2.29373	0.906722	-2.29373	0.906722	-1.63962	0.837491	-1.07703	0.990527	0.350694	Thu	39772
46			4.83889	13.2778	3.82222	5.1	3.82222	100	79.6111		0.1	8.2	18.2	18.2	79	0.666667	12.8864	15.7576		3.36111	9.3125	12	12	9	10.7	10.9	77	18	13	10.9	20	15	96	2.5	8.9	0.12	-0.126724	0.903677	-0.126724	0.903677	-0.132947	0.869318	-0.0988189	0.739668	0.372917	Fri	39773
47			5.4	8.77778	8.56111	9.6	8.56111	95.8333	59.3333		0.1	7.9	14.6	15.9	61	2.33333	8.73904	9.63696		2.5	7.19444	7	12	9	13.5	12.8	76	19	14	13.5	20	15	97	5.83333	7.9	0.373333	-0.217499	0.811526	-0.217499	0.811526	-0.288489	0.914175	-0.296948	0.927964	0.5	Thu	39772
48			4.45	4.88889	10.2167	11.4	10.2167	98.0556	71.6667		0.2	8.2	27	27	75	0.666667	7.5978	10.8871		3.75	5.62963	6	9	4	12.8	12.3	76	19	14	12.8	20	15	81	4.33333	9.8	0.2	-0.237829	0.888034	-0.237829	0.888034	-0.198738	0.853519	-0.226168	0.957188	0.483333	Tue	39777
49			6.07778	7.44444	8.65556	9.9	8.65556	98	76.0556		0.9	8.5	13.5	13.5	71	0	9.81818	9.81818		2.42222	8.04545	11	12	12	20.3	19.2	77	18	13	20.3	20	15	94	3.5	13.2	0.473333	-0.468909	0.957272	-0.468909	0.957272	-0.475374	0.915379	-0.595238	0.925597	0.340972	Tue	39784
50			4.61667	13.6111	8.43333	8.7	8.43333	98.5	74.1667		0.2	8	26.3	26.3	78	1.5	11.585	12.435		3.38333	8.90909	7	11	9	13.8	13.6	78	17	12	13.8	20	15	88	3.5	10.8	0.2	-0.191173	0.704798	-0.191173	0.704798	-0.128917	0.55704	-0.171705	0.717599	0.379861	Mon	39783
51			5.01667	18.3889	9.27778	9.6	9.27778	95.2778	100.389		0.2	8.1	19.4	19.4	101	1	14.0358	13.8078		3.08333	17.3333	16	21	17	14.2	14.3	76	19	14	14.3	21	16	125	6.33333	11.1	0.19375	-0.208569	0.952927	-0.208569	0.952927	-0.220294	0.926908	-0.194494	0.914665	0.426389	Mon	39783
52			4.93889	11.6667	6.43889	7	6.43889	99	92.6111		0.1	8	14.4	14.5	91	1	7.1975	8.49558		3.06111	6.38095	6	7	6	10.5	10.6	78	17	12	11.1	20	15	101	3.33333	10.6	-0.00666667	-0.0744556	0.472935	-0.0744556	0.472935	0.0173423	0.151745	0.0468085	0.766863	0.504861	Mon	39783
53			4.24444	12.6667	8.03333	9.7	8.03333	98.2778	80.2222		-0.1	8.2	18.9	18.9	85	1	14.6979	15.6198		3.95556	12.6875	13	16	10	11.1	11.1	80	15	10	15.8	20	15	94	2.5	15.8	-0.313333	0.173656	0.501488	0.173656	0.501488	0.265625	0.824019	0.154219	0.650141	0.447917	Wed	39778
54			4.81111	10.6667	9.23889	11.6	9.23889	97.2778	93.7778		0	8.2	26.3	26.3	95	0.5	13.5135	14.7339		3.38889	9.29032	10	13	12	9.6	8.8	78	19	12	11.2	21	14	109	5	9.9	-0.0214286	-0.146228	0.312441	#VALUE!	#VALUE!	-0.00105777	3.89713e-05	0.146121	0.423858	0.424306	Wed	39778
55			6.11667	6.22222	3.61111	6.1	3.61111	94.1111	77.4444		0.3	7.8	19.5	19.5	101	-0.166667	15.1163	15.1163		1.68333	6.33333	6	7	6	9.1	7.9	77	12	13	10	13	14	72	3.33333	9.8	-0.05	0.0996039	0.0717191	#N/A	#N/A	0.0996039	0.0717191	-0.4032	0.89957	0.438194	Wed	39778
56			4.83889	11.6111	7.57778	10.5	7.57778	97.6111	69.6667		0	8.1	14.8	14.8	77	0.333333	14.6454	18.3851		3.26111	14.08	15	19	12	11.6	12.3	76	19	14	14.1	20	15	89	4	7.9	0.246667	-0.278586	0.448833	-0.278586	0.448833	-0.367614	0.543951	-0.140424	0.0998722	0.439583	Tue	39784
57			4.76667	18.8333	14.2222	16.1	14.2222	95.6667	70.7222		0.7	8	33.8	33.8	72	0.333333	16.054	18.8827		3.23333	15.8438	23	31	31	30.9	27.7	78	17	12	30.9	20	15	91	5.16667	20.3	0.706667	-0.645405	0.896419	-0.645405	0.896419	-0.656804	0.792507	-1.10982	0.974287	0.494444	Thu	39842
58			5.32778	12.4444	6.94444	7.6	6.94444	98.6667	77.8889		0.3	8.1	12.7	12.7	83	0.5	10.0795	10.7173		2.77222	8.92593	9	11	7	12.3	11	76	19	14	12.3	22	17	119	4.33333	8.4	0.229412	-0.149244	0.762065	-0.149244	0.762065	-0.235922	0.93088	-0.23022	0.822878	0.377778	Wed	39785
59			4.38889	12.3889	3.36111	5	3.36111	98.2778	67.7778		0.3	8	17.7	17.7	80	1.33333	13.908	16.5421		3.61111	13.3043	14	16	13	15.6	15	76	19	14	15.6	20	15	99	3.66667	12.1	0.233333	-0.284997	0.896203	-0.284997	0.896203	-0.178118	0.926812	-0.16174	0.905344	0.436806	Wed	39785
60			4.85556	13.3889	6.42222	7.4	6.42222	99.8333	75.0556		0.2	8.1	11.7	11.7	79	1	15.0148	13.6842		3.24444	12.92	18	18	13	9.5	9.7	76	19	14	9.7	20	15	94	4	7.6	0.126667	-0.143032	0.830095	-0.143032	0.830095	-0.160586	0.807606	-0.0761678	0.615349	0.464583	Wed	39785
61			5.41667	13.1111	6.60556	7.5	6.60556	96.6667	84		0.2	8.1	11.2	11.2	77	1	13.1934	15.4483		2.68333	12.2222	13	14	11	9.8	10	77	18	13	10.2	20	15	99	4.33333	8.1	0.113333	-0.0907245	0.628458	-0.0907245	0.628458	-0.115228	0.768402	-0.0441221	0.24196	0.336806	Thu	39786
62			4.75556	15.5556	8.99444	10.1	8.99444	97.5	95.4444		0.1	8.1	15.6	15.6	96	1	13.688	16.1658		3.34444	13.8929	14	18	15	15.1	14.4	76	19	14	15.1	20	15	118	4.5	12.6	0.166667	-0.169176	0.725567	-0.169176	0.725567	-0.179455	0.834856	-0.123327	0.792627	0.38125	Thu	39786
63			5.67778	8.33333	8.26667	8.7	8.26667	94	68		0.4	8.1	19.5	19.5	71	0.166667	7.85329	8.31557		2.42222	6.71053	7	8	7	17.6	16.4	78	17	12	17.6	22	17	90	6.16667	10.5	0.417647	-0.326259	0.829293	-0.326259	0.829293	-0.435503	0.947692	-0.498957	0.947205	0.463194	Thu	39786
64			4.21667	7.88889	8.73333	9.6	8.73333	100	95.6667		0	8	13.4	13.4	87	0.833333	9.06209	8.29721		3.78333	8.92857	9	11	8	12.9	12.8	77	18	13	13.2	21	16	107	2.16667	13.1	-0.0125	0.00385906	0.00834532	0.00385906	0.00834532	-0.0224991	0.197956	-0.0228409	0.220722	0.423611	Fri	39787
65			5.28889	12.8889	10.6056	11.9	10.6056	97.9444	78.6667		0.3	8.3	17	17	81	0	10.4938	10.4938		3.01111	9.5	12	12	10	15.9	14.3	78	17	12	15.9	22	17	96	3.16667	11.9	0.235294	-0.153591	0.621648	-0.153591	0.621648	-0.25596	0.911481	-0.195633	0.919749	0.46875	Fri	39787
66			5.01667	15.0556	9.19444	10.1	9.19444	98.4444	73.2778		0.7	8.2	23.7	23.7	72	0.5	14.3116	14.3202		3.18333	14.2222	18	18	18	40.8	38.7	81	14	9	40.8	16	11	102	2.83333	19.7	1.91818	-1.77713	0.957022	-1.77713	0.957022	-1.96148	0.941547	-1.19121	0.980017	0.315278	Mon	39790
67			4.49444	16.1111	7.06111	7.5	7.06111	99.9444	78.6111		0.1	0	15.3	15.3	69	1.5	10.3858	12.1429		-4.49444	11.7826	13	15	12	10.8	10.8	76	19	14	10.8	21	16	84	3.66667	8.6	0.1375	-0.134993	0.800614	-0.134993	0.800614	-0.123096	0.678361	-0.0385135	0.237583	0.409028	Mon	39790
68			3.28889	12.5	1.65556	5.2	1.65556	97	89.5		0.3	6.8	16	17.7	96	2.5	15.0599	19.8758		3.51111	13.2857	15	15	13	11.5	11.2	76	19	14	11.5	20	15	103	4.5	9.4	0.14	-0.0656002	0.403014	-0.0656002	0.403014	-0.128095	0.89861	-0.087	0.788438	0.461111	Mon	39790
69			4.58889	13	8.81667	9.7	8.81667	96.7778	93.8333		0.1	8	25.5	25.5	93	1.16667	17.5028	21.1618		3.41111	13.3333	14	18	17	15.6	14.8	78	17	12	15.6	20	15	129	3.83333	11.5	0.273333	-0.271434	0.916966	-0.271434	0.916966	-0.279496	0.955303	-0.284615	0.906542	0.507639	Mon	39790
70			4.16667	12.2778	12.7556	13.4	12.7556	96.2222	65.8333		0.1	8.1	24	24	64	0.5	11.2887	13.1148		3.93333	12.1667	11	15	13	18.4	17.9	78	17	12	19.1	20	15	80	2.83333	17.5	0.06	0.00159608	0.000201947	0.00159608	0.000201947	-0.0976246	0.538718	-0.0762238	0.417507	0.335417	Tue	39791
71			4.46667	7.33333	4.67222	6.1	4.67222	98.9444	97.5		0.1	7.1	17.6	17.6	86	2	9.33825	11.1746		2.63333	5.13636	4	7	4	9	9.1	77	18	13	9.5	21	16	106	3.5	8.9	0.00625	0.00847478	0.0156399	0.00847478	0.0156399	0.013986	0.0232802	-0.0913743	0.802092	0.418056	Tue	39791
72			3.65556	22.3889	9.32222	9.9	9.32222	99.6667	60.8333		0	8	12.9	12.9	65	1.5	16.7246	20.64		4.34444	23.8182	25	27	25	9.4	9.4	78	17	12	10.5	20	15	80	3.5	9.8	-0.0266667	0.00871925	0.0396354	0.00871925	0.0396354	-0.00305066	0.00225745	0.0187679	0.0280022	0.460417	Tue	39791
73			4.69444	7.5	7.41111	8.4	7.41111	99.6111	67.0556		0.2	7.9	16.7	16.7	87	1.83333	10.0209	12.0578		3.20556	8.95833	7	18	7	9.1	8.8	77	18	13	10.7	20	15	93	3.83333	7.5	0.106667	-0.0901288	0.134501	-0.0901288	0.134501	0.0352822	0.0322527	-0.0657948	0.724407	0.475694	Tue	39791
74			3.8	16.8889	16.7556	19.5	16.7556	99.6667	88.5		0	8.1	26.6	26.6	90	1	9.92147	11.7181		4.3	13.0556	12	15	15	21.8	23.1	78	17	12	25.2	20	15	120	2.83333	19.9	0.126667	-0.420731	0.647761	-0.420731	0.647761	-0.238034	0.319636	0.13887	0.155945	0.355556	Wed	39792
75			5.56111	10.5556	6.35556	7.3	6.35556	97.2778	81.9444		0	8.3	10.3	10.3	84	0.166667	9.40898	9.62617		2.73889	9.37143	9	11	10	9.5	9.5	76	19	14	9.5	20	15	92	5.66667	7.8	0.113333	-0.150285	0.834868	-0.150285	0.834868	-0.0838429	0.730332	-0.110227	0.824579	0.436806	Wed	39792
76			5.43333	11.8889	8.07222	9.1	8.07222	94.3889	87.5		0.7	8.3	11.3	11.3	77	0.333333	11.215	12.2162		2.86667	7.12903	11	11	8	12.4	11.7	76	15	14	12.4	16	15	100	5	6.4	0.4	-0.49241	0.917521	#N/A	#N/A	-0.474014	0.894525	-0.429136	0.70462	0.46875	Wed	39792
77			4.54444	6.94444	5.64444	6.9	5.64444	98.1111	66.3333		0.3	8.1	18.1	18.1	72	1.66667	9.05091	10.2841		3.55556	9.51351	11	12	11	9.4	8.9	77	18	13	9.4	24	19	81	6	7.8	0.0842105	-0.114188	0.609401	-0.114188	0.609401	-0.121072	0.588044	-0.17315	0.661541	0.528472	Wed	39792
78			5.48333	13.1667	8.65556	9.3	8.65556	98.9444	72.6111		0.1	8.3	11.9	11.9	73	0.166667	9.06561	9.15385		2.81667	11.7727	13	14	14	18	16.8	77	18	13	18	20	15	92	3.5	13.2	0.32	-0.337644	0.92602	-0.337644	0.92602	-0.255397	0.85727	-0.183953	0.780828	0.384722	Wed	39792
79			4.39444	18.6667	6.08889	8.2	6.08889	98.8889	62.9444		0.1	8.1	15.1	15.1	67	1	13.5096	15.0249		3.70556	12.5556	10	15	11	9.7	9.5	77	18	13	9.8	21	16	95	4.33333	8.5	0.075	-0.126775	0.821502	-0.126775	0.821502	-0.0966863	0.575952	-0.152206	0.823702	0.436111	Thu	39793
80			5.4	5.72222	7.28889	7.9	7.28889	96	49.6111		1.6	7.9	17.4	17.4	59	1.16667	7.99099	8.61386		2.5	7.33333	12	12	11	23.1	21.2	77	18	13	23.1	20	15	103	2.83333	13.9	0.613333	-0.587504	0.96775	-0.587504	0.96775	-0.58875	0.964459	-0.715054	0.989273	0.63125	Wed	40289
81			4.55	14.2222	12.3167	12.7	12.3167	95	77.9444		0.6	8	24	24	79	1	12.0813	12.0603		3.45	16	14	30	16	23.8	23.3	82	13	8	23.8	15	10	86	5.5	16.9	0.69	-0.654173	0.963694	-0.654173	0.963694	-0.707369	0.974764	-0.664602	0.905344	0.380556	Thu	39793
82			3.62222	17.6111	2.90556	4.7	2.90556	98.3889	83.9444		0.1	8.2	14.4	14.4	83	0.833333	14.817	16.3636		4.57778	17.6522	17	22	15	15.1	14.5	76	19	14	15.1	21	16	106	3.66667	11.7	0.2125	-0.200134	0.95164	-0.200134	0.95164	-0.183558	0.920818	-0.138807	0.86148	0.488194	Thu	39793
83			5.54444	6.66667	6.77778	7.5	6.77778	95.8333	57.7778		0.2	7.9	20.1	20.1	54	1.33333	8.34931	8.89381		2.35556	6.7619	7	8	8	22	21.8	76	19	14	22	20	15	79	3.33333	16.6	0.36	-0.365967	0.887656	-0.365967	0.887656	-0.377676	0.906462	-0.495588	0.958255	0.526389	Thu	39793
84			4.38333	17.5556	5.28333	6.2	5.28333	98.3333	77.1667		0.1	8.1	10	10	76	0.333333	14.72	15.625		3.71667	15.1111	14	19	18	9.8	9.7	76	19	14	9.8	21	16	90	4.33333	8	0.1125	-0.128518	0.93661	-0.128518	0.93661	-0.123375	0.878891	-0.10155	0.729603	0.453472	Thu	39793
85			4.97778	15.0556	7.41111	8.4	7.41111	97.7222	72.8333		0.3	8.4	11.7	11.7	64	1	13.7572	14.3558		3.42222	11.0882	10	14	10	8.7	8.8	76	19	14	8.8	21	16	76	5.5	8.2	0.03125	-0.0247972	0.222865	-0.0247972	0.222865	-0.0460013	0.530041	-0.0511563	0.614988	0.420833	Thu	39793
86			4.47222	16.8333	3.41667	4.8	3.41667	99.7222	57.5556		0.1	7.7	11	11	70	1.66667	14.1826	15.493		3.22778	14.4118	15	20	15	8.7	8.7	78	17	12	8.8	16	11	81	2.66667	7.9	0.0727273	-0.0741812	0.524568	-0.0741812	0.524568	-0.0128606	0.17201	-0.0235294	0.361991	0.863194	Thu	39793
87			5.23333	14.7778	9.35556	9.8	9.35556	94	75.3889		0.7	8.1	11.5	11.5	69	0	11.2195	11.2195		2.86667	15.1739	15	48	17	14.5	14	78	14	12	14.5	17	15	90	3.66667	10.2	0.286667	-0.371004	0.907557	#N/A	#N/A	-0.299044	0.925487	-0.234702	0.871272	0.852778	Thu	39793
88			5.52222	13.7778	7.61667	9.2	7.61667	96.7778	76.2778		0.2	8.3	11.7	11.7	68	0.166667	7.67402	13.9286		2.77778	10.65	10	12	10	14.6	14.2	76	19	14	14.6	22	17	103	3.16667	11	0.211765	-0.0649946	0.125633	-0.0649946	0.125633	-0.255794	0.765858	-0.331301	0.820887	0.358333	Fri	39794
89			5.57222	15.0556	7.57222	8	7.57222	97	73.7222		0.3	8	16.7	16.7	74	0.166667	14.0919	16.8687		2.42778	17.125	19	19	19	17.9	17.7	76	19	14	17.9	20	15	93	3.83333	13.7	0.28	-0.271463	0.980077	-0.271463	0.980077	-0.281453	0.98382	-0.269828	0.961914	0.841667	Thu	39793
90			5.02778	13.8333	4.2	5.6	4.2	98.1667	65.2778		0.2	8	15.2	15.2	81	0.333333	13.0079	14.902		2.97222	15.5957	18	19	17	13.2	12.6	83	12	7	13.2	12	7	99	7.66667	11.7	0.214286	-0.245829	0.626874	-0.245829	0.626874	-0.0977387	0.29198	0.0318996	0.00653711	0.370139	Fri	39794
91			6.05	15.6111	7.76667	8.4	7.76667	93.3889	63.1111		0.3	8.1	12.4	12.4	59	0	12.8497	12.8497		2.05	11.1944	12	18	18	12.8	11.7	77	18	13	13.2	22	17	91	5.83333	8.8	0.235294	-0.244216	0.773434	-0.244216	0.773434	-0.312464	0.786657	-0.131826	0.370238	0.408333	Fri	39794
92			4.45556	18.8333	9.16667	10	9.16667	98.9444	73.7222		0.1	7.9	21.9	21.9	75	1.5	16.3512	20.0917		3.44444	14.2941	15	20	13	14.6	14	79	16	11	14.6	20	15	89	2.66667	11.8	0.186667	-0.143096	0.909949	-0.143096	0.909949	-0.175546	0.955362	-0.184988	0.915355	0.438889	Fri	39794
93			5.33889	15.7222	8.02222	8.3	8.02222	98.8889	68.7222		0.2	8.2	11.4	11.4	77	0	14.5223	14.5223		2.86111	15.5652	20	20	20	17.1	17.2	76	19	14	17.2	20	15	103	3.66667	12.2	0.326667	-0.294374	0.962609	-0.294374	0.962609	-0.33514	0.979972	-0.359962	0.971605	0.409028	Sat	39795
94			4.80556	10	9.82778	12.8	9.82778	98.1111	93.9444		0.3	8.1	16.8	16.8	84	0	10.9091	10.9091		3.29444	7.47826	7	12	6	11.5	12.3	76	19	14	12.6	20	15	116	3.66667	9.1	0.16	-0.234438	0.899718	-0.234438	0.899718	-0.209866	0.806961	-0.185714	0.559603	0.430556	Sat	39795
95			4.78889	14.8333	10.0556	11.1	10.0556	98.3333	91.7778		0.3	8.1	18.4	18.4	94	0.666667	12.3457	11.358		3.31111	12.2069	13	18	12	14.1	14.2	76	19	14	14.7	20	15	101	4.66667	14.2	-0.00666667	-0.204142	0.495748	-0.204142	0.495748	-0.000441501	3.10188e-05	0.0341601	0.110701	0.467361	Sat	39795
96			4.39444	13.4444	4.65556	4.8	4.65556	99.3333	63		0.1	5.7	10.1	10.1	69	2.33333	14.5152	13.8356		1.30556	17.5758	16	28	15	15.4	15.7	81	14	9	16.2	17	12	85	5.33333	14.5	0.075	-0.436821	0.569799	-0.436821	0.569799	-0.150313	0.306156	0.0948052	0.843997	0.503472	Sat	39795
97			7.3	0	13.62	24.6	13.62	99.5333	67.2667		0.2	7.7	24.6	24.6	70	1.33333	14.0392	15		0.4	13.3182	12	18	13	13.5	13.3	77	18	13	16.1	19	14	86	3.5	14.9	-0.1	0.00657667	0.00258092	0.00657667	0.00258092	0.156024	0.746127	0.258537	0.916551	0.583333	Sat	39795
98			5.17778	14.8889	6.67778	7.5	6.67778	99.5556	78.2222		0.3	8.3	16.1	16.3	#N/A	0.666667	18.2793	24.9612		3.12222	16.5172	20	23	21	11.9	11.4	76	20	14	12.2	21	15	97	4.66667	9.8	0.14	-0.234962	0.778463	-0.234962	0.778463	-0.248989	0.65329	-0.250203	0.724281	0.430556	Mon	39797
99			0.1	0	9.12222	9.9	9.12222	94.1111	93.9444		0.4	8.3	20.6	20.6	89	0.333333	11.7588	12.716		8.2	9.525	11	13	13	15.4	15.2	76	19	14	16.7	21	16	109	6.5	15.2	0.0125	-0.189601	0.328614	-0.189601	0.328614	0.100267	0.265961	0.0519608	0.0423898	0.460417	Mon	39797
100			5.97778	11.1667	5.17222	6.2	5.17222	98.5	63.6111		1.1	7.9	18.3	18.3	90	-0.166667	10.9581	10.9581		1.92222	18.5	21	24	22	12.5	12.7	80	15	10	12.7	17	12	88	4.16667	9.9	0.216667	-0.251268	0.895901	-0.251268	0.895901	-0.250978	0.845968	-0.106842	0.565553	0.486806	Mon	39797
101			4.54444	14	8.53333	9.1	8.53333	96.2222	72.4444		0.4	8.1	17.1	17.1	74	1.16667	11.3768	14.0164		3.55556	11.2973	14	14	10	12.3	12	78	17	12	12.3	20	15	88	6	9.3	0.2	-0.275413	0.906807	-0.275413	0.906807	-0.187805	0.871746	-0.138542	0.726475	0.502083	Mon	39797
102			5.03333	16	8.77222	9.8	8.77222	97.5556	88.2222		0.3	8.1	14.2	14.2	89	0.833333	11.435	11.8828		3.06667	12.875	10	19	14	10.7	10.8	76	19	14	11	21	16	114	5.16667	9.2	0.09375	-0.0492326	0.220149	-0.0492326	0.220149	-0.149692	0.807454	-0.197628	0.881999	0.415972	Mon	39797
103			4.8	16.3889	8.66111	9.4	8.66111	100	64.4444		0.1	7.5	11	11.2	62	2	15.7554	14.7651		2.7	13.7973	14	17	14	9	9	78	17	12	9	17	12	81	12.1667	8.5	0.0416667	-0.141944	0.18017	-0.141944	0.18017	-0.242542	0.411326	-0.313141	0.68287	0.520833	Mon	39797
104			4.02222	16.7222	3.83333	4.9	3.83333	97.5556	78.2778		0.3	8	14	14	87	0.833333	13.4775	16.3743		3.97778	19.3939	20	24	21	10.4	10.6	76	19	14	10.6	20	15	98	5.33333	9.1	0.0866667	-0.0850589	0.571226	-0.0850589	0.571226	-0.12702	0.82865	-0.125758	0.808174	0.419444	Tue	39798
105			5.09444	14.3889	8.89444	9.4	8.89444	94.7778	65.5		0.3	7.6	11	11	80	-0.166667	16.0584	16.0584		2.50556	14.8485	16	23	14	13.9	13.9	82	13	8	14.5	19	14	73	5.33333	9.7	0.3	-0.202535	0.490914	-0.202535	0.490914	-0.243619	0.429797	-0.16088	0.0748778	0.460417	Tue	39798
106			4.19444	14.9444	6.26667	7.2	6.26667	98.0556	76.2222		0.1	8.2	12.8	12.8	123	0.666667	13.9338	17.0667		4.00556	11.7407	10	14	10	10.3	10.6	78	17	12	10.8	20	15	108	4.33333	9	0.0866667	-0.236025	0.693975	#VALUE!	#VALUE!	-0.166582	0.561254	-0.000546448	7.69645e-05	0.473611	Tue	39798
107			4.31667	5.83333	5.06111	6.1	5.06111	98.6667	68.8889		0.1	8	16.2	16.2	88	0.666667	9.74432	10.3846		3.68333	6.24	7	10	6	10	9.1	76	19	14	10	21	16	103	4	7.4	0.1625	-0.0699671	0.406021	-0.0699671	0.406021	-0.140185	0.821468	-0.167935	0.762617	0.409028	Thu	39800
108			5.03333	15.1111	8.36667	9	8.36667	96.8889	86.4444		0.6	8.2	13.7	13.7	86	0.666667	10.582	10		3.16667	13.6667	17	17	14	15.2	14.7	85	10	5	15.2	12	7	99	3.33333	13	0.314286	-0.45313	0.933357	-0.45313	0.933357	-0.2825	0.838136	-0.178571	0.892857	0.445833	Thu	39800
109			4.71111	8.33333	8.11667	11	8.11667	99.0556	64.4444		0	7.8	23	23	65	1.16667	10.8719	13.5294		3.08889	9.2381	10	16	9	13.6	13.2	77	18	13	13.6	20	15	74	3.33333	12	0.106667	-0.137179	0.750139	-0.137179	0.750139	-0.0656116	0.394121	-0.144785	0.637487	0.406944	Fri	39801
110			4.99444	14.4444	8.96667	10	8.96667	98.3333	78		0.1	8.2	19.2	19.2	79	0.166667	14.1538	14.7126		3.20556	14	14	18	13	14.7	14.5	77	18	13	14.7	22	17	105	2.83333	12.6	0.123529	-0.112456	0.444889	-0.112456	0.444889	-0.255223	0.805418	-0.317742	0.825673	0.507639	Thu	39800
111			0.1	0	6.15556	6.9	6.15556	98.4444	65.2222		0	8.1	8.3	8.3	72	1.16667	6.56171	6.64		8	6.52174	5	9	6	7.3	7	80	15	10	7.3	16	11	80	3.66667	6.4	0.0818182	-0.0874031	0.55048	-0.0874031	0.55048	-0.0867896	0.642982	-0.0423077	0.173435	0.472917	Thu	39800
112			4.40556	15.9444	9.16667	9.8	9.16667	97.3333	97.4444		0.1	8.1	15.3	15.3	85	0.833333	16.5191	20.5369		3.69444	18.2414	19	21	20	14.1	13.9	76	19	14	14.2	21	16	124	4.66667	12.2	0.11875	-0.197885	0.947131	-0.197885	0.947131	-0.162438	0.891591	-0.163695	0.837267	0.426389	Fri	39801
113			5.08333	11	12.3611	12.8	12.3611	94.6667	88.7778		0.4	7.4	11.5	11.5	95	-0.166667	14.375	14.375		2.31667	7.45455	7	13	7	15.9	15.8	76	18	14	16.2	19	15	92	5.33333	14.7	0.08	-0.000443968	1.00474e-05	#VALUE!	#VALUE!	-0.100225	0.469785	-0.141414	0.625798	0.479167	Fri	39801
114			4.84286	17.7857	7.39286	8.3	7.39286	98	62.7143		0.1	8.1	14	14	69	0.333333	15.7172	17.0732		3.25714	15.9048	16	18	15	14.7	14.2	77	18	13	14.7	20	15	89	3.33333	12	0.18	-0.0976734	0.577019	-0.0976734	0.577019	-0.176847	0.870641	-0.248298	0.922126	0.522222	Fri	39801
115			6.14444	4.11111	5.95556	7	5.95556	97.7778	77		0.6	8.4	10.3	10.3	78	1.83333	5.13834	6.00583		2.25556	5.04167	8	8	7	11.1	10.4	76	19	14	11.3	22	17	97	3.83333	8.4	0.158824	-0.124945	0.672152	-0.124945	0.672152	-0.0785654	0.320721	0.00406568	0.00307289	0.340972	Mon	39804
116			5.08333	8.77778	6.42778	7.3	6.42778	98	77.3889		0.6	8	20.3	20.3	76	1	10.0452	10.491		2.91667	8.2	10	11	11	11.6	11.5	76	19	14	11.6	20	15	86	4.83333	7.9	0.246667	-0.209243	0.719614	-0.209243	0.719614	-0.17017	0.532629	-0.279557	0.722674	0.363889	Tue	39805
117			4.27059	19.7647	10.0235	10.7	10.0235	#DIV/0!	#DIV/0!		0	8	24.5	24.5	77	0.833333	16.074	17.3759		3.72941	14.75	14	17	14	15.8	15.7	76	19	14	16.6	21	16	91	1.83333	16.4	-0.0375	0.00534856	0.00839915	0.00534856	0.00839915	0.0594203	0.713541	0.0644351	0.620188	0.354861	Thu	39835
118			5.16111	14.4444	9.03889	10.3	9.03889	94	81.3333		0.1	8.4	14.5	14.5	81	0.166667	12.9639	12.8319		3.23889	16	25	25	23	17.3	16.5	77	13	13	17.4	15	15	98	3.83333	9.9	0.493333	-0.521334	0.908649	#N/A	#N/A	-0.501645	0.897191	-0.513894	0.830917	0.366667	Thu	39835
119			5.5	11.7222	7.3	8.5	7.3	96.0556	84.8889		0.4	8.6	8.5	8.5	75	0.333333	8.03252	8.17308		3.1	8.96429	9	13	10	10.7	10.6	76	18	14	10.9	19	15	106	4.5	7.4	0.22	-0.241993	0.863879	#VALUE!	#VALUE!	-0.257338	0.851142	-0.206302	0.600396	0.460417	Fri	39836
120			6.38333	8.11111	8.81667	9.7	8.81667	95.5556	68.4444		1.3	8.8	12.6	12.6	78	0.166667	4.30631	4.67532		2.41667	7.51852	8	9	7	22.3	20.2	76	19	14	22.3	20	15	97	4.33333	15.2	0.473333	-0.590395	0.88266	-0.590395	0.88266	-0.432475	0.912873	-0.520192	0.896255	0.45	Fri	39836
121			0.1	0	4.15	5.1	4.15	99.7778	102.778		0.3	8.1	17.1	17.1	107	0.833333	12.3308	13.3594		8	8.83333	12	12	11	15.3	14	79	16	11	15.3	22	17	116	2.83333	11.6	0.217647	-0.273369	0.952117	-0.273369	0.952117	-0.262474	0.934193	-0.21375	0.895864	0.499306	Fri	39836
122			3.42222	13.8889	18.8444	20.1	18.8444	99.2222	61.3889		0	8.1	23.2	23.2	67	0.666667	12.1239	8.90595		4.67778	11.2667	16	16	13	20.5	21.2	78	17	12	21.2	19	14	81	2.33333	17.1	0.242857	-0.194322	0.356969	-0.194322	0.356969	-0.352567	0.568242	-0.655814	0.775428	0.591667	Sun	39838
123			4.57222	14.8889	11.9278	13.5	11.9278	95.9444	79.5		0.5	8.2	21	21	84	0	7.70642	7.70642		3.62778	6.55556	6	8	6	15.2	14.4	77	18	13	15.2	20	15	106	2.83333	12.1	0.206667	-0.148394	0.80945	-0.148394	0.80945	-0.138489	0.678297	-0.0868925	0.291951	0.604167	Sun	39838
124			5.57778	14.0556	10.0667	11.1	10.0667	95.5	66.3889		1.3	8.2	11	11	74	2.16667	12.0981	9.44206		2.62222	9.34615	15	16	11	21.8	17.1	79	16	11	21.8	32	27	107	4.16667	11.7	0.374074	-0.449084	0.9504	-0.449084	0.9504	-0.388295	0.942349	-0.331299	0.945349	0.623611	Sun	39838
125			5.30556	6.38889	8.75	9.6	8.75	98.8889	55.5556		0.3	8	23.4	23.4	69	0.166667	11.275	12.381		2.69444	6.13333	8	8	8	12.2	12.1	78	17	12	12.6	20	15	82	2.33333	12	0.0133333	-0.0429175	0.338413	-0.0429175	0.338413	-0.0330628	0.120939	-0.115625	0.599442	0.379861	Mon	39839
126			4.40556	17.2222	10.5778	11	10.5778	99.8333	82.8889		0	7.6	27.4	27.4	81	1	14.1527	15.3933		3.19444	16.4286	16	20	14	14.4	14.4	76	19	14	14.4	21	16	101	3.33333	13.1	0.08125	-0.104544	0.842542	-0.104544	0.842542	-0.11125	0.802672	-0.075	0.648546	0.519444	Mon	39839
127			4.87778	6.44444	6.65	7.8	6.65	100	65.8333		0.2	6.4	9.5	9.5	79	4.66667	9.62607	11.1111		1.52222	7.38462	7	11	8	9	8.7	76	19	14	9	21	16	91	4.16667	7.7	0.08125	-0.0746497	0.590447	-0.0746497	0.590447	-0.0505223	0.265829	-0.121047	0.701645	0.464583	Fri	40025
128			5.34444	17.9444	13.4389	14.1	13.4389	94.5556	94.2778		0.8	8.1	18.5	18.5	82	0	11.5625	11.5625		2.75556	17.2812	15	22	16	21.8	20.6	77	18	13	21.8	21	16	108	5.16667	17.3	0.28125	-0.2732	0.857146	-0.2732	0.857146	-0.219497	0.633814	-0.0533539	0.137919	0.438194	Tue	39840
129			4.17222	21.8333	10.5111	11.6	10.5111	96.8333	73.3889		0.3	7.4	17.4	17.4	88	3.16667	19.89	13.9759		3.22778	19.8286	22	23	17	15.6	15.9	80	15	10	16	16	11	106	5.66667	14.5	0.1	-0.15577	0.799873	-0.15577	0.799873	-0.0831461	0.577586	-0.0830935	0.342761	0.420139	Fri	39843
130			4.32778	15.1111	7.32222	7.7	7.32222	94.8333	72.2778		0.6	6.9	15	15	72	1.5	11.6908	13.0435		2.57222	14.6562	25	25	17	15.5	14.2	82	13	8	15.5	15	10	91	5.16667	8.3	0.72	-0.534625	0.650461	#VALUE!	#VALUE!	-0.455627	0.567146	-0.257143	0.813127	0.438889	Mon	39846
131			4.91667	7.66667	7.53333	8.4	7.53333	99.4444	69.8333		0.1	7.7	20.9	20.9	76	2	7.92694	11.0875		2.78333	8.77778	9	13	9	15.9	15.3	77	18	13	15.9	20	15	96	2.83333	14.6	0.0866667	-0.106528	0.542532	-0.106528	0.542532	-0.0454006	0.250204	-0.0844444	0.344579	0.513889	Mon	39846
132			4.98333	10.5556	6.51667	7.5	6.51667	97.8889	68.8889		0.2	8.1	13.7	13.9	68	0.666667	7.32346	8.3792		3.11667	6.80952	8	9	9	9	9.3	77	18	13	9.9	22	17	105	3.33333	9.8	-0.0470588	-0.0215825	0.0729881	-0.0215825	0.0729881	0.0386285	0.567388	0.0522374	0.504727	0.408333	Tue	39847
133			3.16667	12.8333	9.02778	9.4	9.02778	99.2778	73.6667		0.2	7.6	31.1	31.1	72	1.33333	14.9695	16.4987		4.43333	13.8235	17	19	8	13.7	13.6	76	19	14	13.7	19	14	100	5.5	9.1	0.328571	-0.222928	0.816629	-0.222928	0.816629	-0.232833	0.734159	-0.150502	0.623136	0.495139	Tue	39847
134			5.4	15	10.8944	11.4	10.8944	96.8889	71.2222		0.4	6.8	17.5	17.5	70	-0.166667	12.3675	12.3675		1.4	10.1481	11	11	10	16.2	15.1	78	17	12	16.2	23	18	87	4.33333	13.2	0.166667	-0.209026	0.951742	-0.209026	0.951742	-0.183265	0.952337	-0.182918	0.962421	0.454861	Wed	39848
135			4.58889	15.7778	11.3222	12.5	11.3222	96.2222	74.3889		1	8.1	20	20	73	0.166667	13.4126	12.9032		3.51111	15.28	16	19	17	28.8	26.4	77	18	13	28.8	22	17	92	4	16.5	0.723529	-0.768634	0.972917	-0.768634	0.972917	-0.767473	0.947075	-0.555373	0.951249	0.472222	Thu	39849
136			5.31111	12.8333	13.4333	14.6	13.4333	98.8889	68.6667		0.3	8.4	15.1	15.1	63	0.333333	11.2665	11.1439		3.08889	12.5789	14	15	15	22.1	20.4	76	19	14	22.1	21	16	92	3	16.1	0.375	-0.349834	0.928473	-0.349834	0.928473	-0.311903	0.859577	-0.411391	0.897144	0.516667	Thu	39849
137			5.38889	7.05556	9.78889	11.1	9.78889	97	104.556		0.1	8.5	14.5	14.5	90	0.5	7.69667	10.2113		3.11111	8.8	10	13	9	18	18.2	77	18	13	18.2	21	16	130	2.33333	13.5	0.28125	-0.312361	0.943919	-0.312361	0.943919	-0.258105	0.932312	-0.252381	0.883889	0.339583	Fri	39850
138			5.24444	7.83333	5.73889	6.1	5.73889	100	85.8889		0	8.2	13.4	13.4	78	1.16667	8.01959	10.0752		2.95556	7.63636	9	9	8	9.4	8.6	85	10	5	9.4	11	6	99	1.66667	9.2	0.0333333	-0.0696203	0.391125	-0.0696203	0.391125	-0.00135135	7.76639e-05	0	1	0.38125	Fri	39850
139			5.08889	6.66667	15.0278	16.6	15.0278	96.1111	72.5		0.7	8.1	17.9	18.3	63	0.5	8.09795	7.48954		3.01111	5.31034	10	10	6	14.4	14	76	21	14	14.4	22	15	79	4.66667	12	0.16	-0.0831625	0.537462	-0.0911174	0.47522	-0.181902	0.778066	-0.251596	0.757867	0.434028	Fri	39850
140			4.72778	17.6111	8.93889	9.5	8.93889	98	54.3889		0.1	8.1	12.9	12.9	58	1	14.3575	17.0861		3.37222	16.6786	19	20	19	12.8	12.7	78	17	12	12.8	21	16	76	4.5	10.3	0.15625	-0.138873	0.929178	-0.138873	0.929178	-0.155082	0.93257	-0.139189	0.86179	0.464583	Fri	39850
141			4.98333	12.0556	5.85556	6.5	5.85556	97.7778	64.4444		0.1	8.2	9.2	9.2	67	0.5	7.34694	8.88889		3.21667	8.35714	8	11	7	9	8.4	79	16	11	9	22	17	81	2.16667	6.5	0.147059	-0.171096	0.969126	-0.171096	0.969126	-0.170489	0.954291	-0.161395	0.916599	0.364583	Mon	39853
142			5.68889	9.77778	10.4778	11	10.4778	95.2778	80		0.5	8.2	14.9	14.9	80	0	6.42241	6.42241		2.51111	9.16	9	11	9	14.7	14.1	77	18	13	14.8	20	15	89	4	10.7	0.266667	-0.277643	0.83665	-0.277643	0.83665	-0.263427	0.731584	-0.0549853	0.353074	0.409028	Mon	39853
143			5.01667	14.7778	10.1222	11.1	10.1222	95.6111	83.7778		0.4	7.8	25.5	25.5	80	0.833333	11.5117	12.1429		2.78333	10.3333	15	16	16	16.3	15.3	79	16	11	16.3	18	13	103	3.83333	11.6	0.361538	-0.168584	0.477433	-0.168584	0.477433	-0.340288	0.917183	-0.428829	0.881358	0.456944	Mon	39853
144			4.51667	14.2222	1.76111	3.9	1.76111	96.4444	71.4444		0	7.5	9.4	9.5	66	2.33333	17.9521	19.3814		2.98333	17	17	17	0	14.9	0	0	95	90	14.9	0	-5	84	0	0	-2.98	0	1	0	1	0	1	0	1	0.438194	Tue	39854
145			5.23889	15.7778	10.7722	12.1	10.7722	99.0556	62.6111		0.5	8.2	26.6	26.6	72	0.333333	15.375	16.3692		2.96111	15.4286	19	19	19	27.9	27	77	18	13	27.9	21	16	96	2.16667	21.1	0.425	-0.524715	0.916781	-0.524715	0.916781	-0.385926	0.940104	-0.28469	0.977378	0.373611	Tue	39854
146			5.61667	9.22222	8	9.1	8	97.1111	60.5556		0.3	8.1	10.2	10.2	62	0.833333	7.32984	9.27273		2.48333	8.5641	7	11	10	11	11.1	81	14	9	11.2	14	9	78	6.33333	8.7	0.255556	-0.209967	0.852175	-0.209967	0.852175	-0.31963	0.874851	-0.320548	0.621959	0.478472	Tue	39854
147			4.86667	14.7778	8.57222	9	8.57222	98.9444	64.6667		0.2	8	18.6	18.6	73	1	9.43381	9.3		3.13333	12.04	11	13	12	13.2	13	77	19	13	13.2	21	15	85	4	11.2	0.133333	-0.163461	0.95287	-0.163461	0.95287	-0.128929	0.947482	-0.143616	0.910421	0.516667	Tue	39854
148			4.91667	20.5	10.7778	11.2	10.7778	99.8889	61.9444		0.2	8.1	29.9	29.9	71	1	21.7478	24.1129		3.18333	19.8	19	22	19	14	13.8	77	20	13	14.2	22	15	57	3.16667	12.4	0.106667	-0.0843944	0.545956	-0.0911933	0.519794	-0.0791962	0.321146	-1.31862e-17	0	0.333333	Tue	39854
149			5.98333	8.05556	4.52222	7.5	4.52222	95.1111	54.7778		0.3	8	32.2	32.2	53	1.16667	10.3636	14.2163		2.01667	8.59091	11	13	10	17.4	16.2	76	19	14	17.4	21	16	69	3.5	12	0.3375	-0.286541	0.892218	-0.286541	0.892218	-0.287773	0.851252	-0.334516	0.845078	0.425694	Tue	39854
150			4.27222	13	11.45	12	11.45	98.1111	86.4444		0.2	8.3	16.9	16.9	83	0.833333	14.5886	17.3333		4.02778	11.8333	12	17	9	14.8	15.2	78	17	12	15.2	23	18	98	2.83333	12.9	0.105556	-0.126351	0.802678	-0.126351	0.802678	-0.0900896	0.624954	-0.0356164	0.314574	0.338194	Fri	39857
151			4.27778	18.3333	5.91111	6.9	5.91111	91.1333	98.9333		0	8	11.9	11.9	57	2.33333	16.6027	19.8333		3.72222	16.3409	16	21	17	6.7	6.7	77	18	13	7.7	18	13	66	7.16667	7.3	-0.0461538	0.0189656	0.122481	0.0189656	0.122481	0.0498013	0.366275	0.0080326	0.00691946	0.374306	Wed	39855
152			5.43889	17	14.0778	14.7	14.0778	94	82.2778		0.7	8.6	19.3	19.3	76	0	12.5325	12.5325		3.16111	13.7586	15	17	17	28.9	27.8	78	16	12	28.9	19	15	101	4.66667	19.8	0.606667	-0.779746	0.95608	#VALUE!	#VALUE!	-0.619358	0.970221	-0.694466	0.944874	0.4625	Wed	39855
153			4.76667	15.6667	6.17778	7.2	6.17778	97.7647	71.8235		0	8.2	10.2	10.2	81	0.5	12.2591	13.3333		3.43333	13.1186	12	17	12	5.3	5.1	87	8	3	7.6	7	2	88	9.66667	6.6	-0.65	0.0098439	0.0036692	0.0098439	0.0036692	-0.0936543	0.0799761	-0.442105	0.520314	0.480556	Wed	39855
154			5.33333	12.0556	8.21667	8.6	8.21667	97.6667	63.1111		0.3	8.2	13	13	65	0.833333	11.8655	15.9509		2.86667	13.1579	14	17	17	15.5	14.9	78	17	12	15.5	22	17	84	3	13	0.147059	-0.18682	0.898448	-0.18682	0.898448	-0.155979	0.969707	-0.16921	0.965253	0.431944	Tue	39868
155			3.90556	14.1111	11.4111	12.6	11.4111	97.2778	106.278		0.1	7.8	17.4	17.4	93	1.83333	14.066	16.4929		3.89444	12.0741	10	17	13	13.8	14.9	77	18	13	14.9	19	14	117	4.33333	9.6	0.3	-0.246019	0.609133	-0.246019	0.609133	-0.42527	0.804147	-0.590686	0.774442	0.342361	Thu	39856
156			5.03333	16.1111	5.77778	6.6	5.77778	95.0556	75.7778		0.1	7.6	18.6	18.6	69	1.33333	15.0353	12.9167		2.56667	11.5909	12	13	12	15.6	15.8	76	19	14	15.9	21	16	100	3.5	12.5	0.19375	-0.325873	0.893942	-0.325873	0.893942	-0.232516	0.847642	-0.137	0.610374	0.422222	Thu	39856
157			4.82222	13.5556	10.5667	11.1	10.5667	99.7778	74.9444		0.3	6.8	10.2	14.6	83	2.33333	15.2888	17.5862		1.97778	12.44	10	16	11	14.1	14.4	77	18	13	15.5	19	14	77	4	12.5	0.114286	-0.189548	0.841437	-0.189548	0.841437	-0.184912	0.667862	-0.209075	0.507149	0.491667	Thu	39856
158			5.59444	13.5556	9.63889	10.2	9.63889	95	101.667		0.9	8.2	13.5	13.5	88	0.166667	11.5284	11.3924		2.60556	9.83333	9	12	11	14.5	12.2	77	18	13	14.5	22	17	114	4.83333	11.1	0.2	-0.198212	0.904381	-0.198212	0.904381	-0.169272	0.834971	-0.218841	0.822013	0.529861	Thu	39856
159			5.01667	12.8889	9.42222	10.1	9.42222	97.6667	90.6111		0.2	8.1	16.3	16.3	81	1	11.2529	10.9396		3.08333	9.17647	7	13	9	12	12	79	16	11	12.4	22	17	101	2.66667	9.5	0.147059	-0.197621	0.896985	-0.197621	0.896985	-0.168825	0.835209	-0.100311	0.570428	0.378472	Fri	39857
160			5.04444	10.2222	5.97222	7.7	5.97222	95	89.9444		0.5	8.2	10.9	10.9	85	0.5	11.955	11.066		3.15556	12.45	12	16	12	11.2	11.7	76	19	14	11.8	20	15	108	6.5	10.2	0.0666667	-0.163104	0.783664	-0.163104	0.783664	-0.0871454	0.684581	-0.0694306	0.329381	0.402083	Thu	39856
161			3.98333	10.5556	14.0778	14.7	14.0778	100	73.2778		0.2	8.3	18.2	18.2	80	0.666667	9.27441	10.4298		4.31667	8.76471	9	11	9	16.9	16.8	77	18	13	16.9	20	15	99	2.66667	14	0.193333	-0.195134	0.891149	-0.195134	0.891149	-0.15607	0.786756	-0.0811518	0.833015	0.46875	Fri	39857
162			5.30556	15.6667	9.41667	10	9.41667	95.6667	62.2778		0	8.3	14.2	14.2	58	0.833333	15.2532	15.8659		2.99444	16.1481	19	19	16	11.2	10.8	76	19	14	11.7	21	16	76	4.33333	10.7	0.03125	-0.0815762	0.382115	-0.0815762	0.382115	0.0381922	0.287168	0.0598612	0.418474	0.504861	Fri	39857
163			5.83333	10.5556	7.1	9.4	7.1	93.6111	66.3889		0.3	8.2	18.8	18.8	71	0.833333	10.0101	14.4615		2.36667	11.6774	35	35	22	13.3	12.6	78	15	12	13.9	15	12	78	5	9.3	0.333333	-0.354839	0.941802	#N/A	#N/A	-0.311592	0.865457	-0.155254	0.296771	0.356944	Tue	39868
164			4.64444	9.88889	13.5	15	13.5	96.6111	78.5556		0.3	8.2	21.6	21.8	88	0.166667	9.00415	9.21109		3.55556	9.33333	8	14	9	22.6	21.3	77	18	13	22.6	20	15	94	2.83333	19.6	0.2	-0.229115	0.80876	-0.229115	0.80876	-0.167146	0.775578	-0.259712	0.823144	0.55	Fri	39857
165			4.04444	9.33333	2.16111	4.2	2.16111	98.9444	72.8889		0.3	8.1	15.5	15.5	75	1	16.1959	16.9399		4.05556	12.4	14	15	14	10.3	9.7	76	19	14	10.3	21	16	104	4.83333	9.2	0.06875	-0.171993	0.595505	-0.171993	0.595505	-0.0457977	0.508863	-0.0696067	0.508129	0.519444	Fri	39857
166			4.66111	13.8333	3.47778	4.5	3.47778	99.6667	60.3333		0.1	8.5	11.7	11.7	61	1.5	10.7475	12.1875		3.83889	15.2222	13	23	13	9.2	9.2	76	19	14	9.4	20	15	73	4.33333	8.8	0.0266667	-0.0349494	0.548033	-0.0349494	0.548033	-0.028725	0.500267	-0.00093985	0.000569606	0.375694	Tue	39861
167			5.37222	10.6667	5.01111	5.5	5.01111	99.2778	65.3889		0.1	8.2	8.3	8.3	75	0.833333	6.93122	8.21782		2.82778	8.88	10	11	10	8.3	8	76	19	14	8.3	21	16	92	4	6.5	0.1125	-0.127756	0.910159	-0.127756	0.910159	-0.0947036	0.883058	-0.116971	0.896269	0.402778	Tue	39896
168			5.66667	8.16667	7.08333	8.1	7.08333	97.9444	90.3889		0.4	8.2	13.9	13.9	91	0.833333	11.9901	12.9302		2.53333	8.83871	13	14	11	10.6	11.2	76	19	14	11.2	20	15	112	5	9.1	0.1	-0.134336	0.848685	-0.134336	0.848685	-0.0954661	0.718942	-0.109184	0.603755	0.45	Tue	39861
169			4.58333	16.3889	9.76111	11.2	9.76111	94.5	82.8889		0.4	8.2	13.7	13.7	67	0.666667	11.3409	11.8103		3.61667	14.3793	16	27	14	11.7	12.5	76	19	14	12.8	20	15	90	4.66667	9.9	0.12	-0.0748844	0.198439	-0.0748844	0.198439	-0.214614	0.702219	-0.280978	0.676783	0.509722	Tue	39861
170			5.54444	15	8.48333	9	8.48333	96.6667	92.5556		0.1	8.3	16.5	16.5	88	0.666667	10.1735	11.6608		2.75556	11.9583	10	15	10	14.2	14.2	76	19	14	14.7	21	16	112	3.83333	13.1	0.06875	-0.172653	0.801214	-0.172653	0.801214	-0.081157	0.716886	-0.078319	0.472218	0.543056	Tue	39861
171			3.50588	12.0588	12.0353	12.7	12.0353	100	88.7059		0.1	0	29.2	29.2	96	1.66667	16.7953	19.2739		-3.50588	12	12	13	12	14.5	14.5	76	19	14	14.6	21	16	101	2.5	13.2	0.08125	-0.104946	0.827935	-0.104946	0.827935	-0.118531	0.821903	-0.119835	0.784218	0.520833	Tue	39861
172			5	11.3889	8.94444	10	8.94444	95.1667	74.7778		0.6	8	16.7	16.7	70	1.16667	10.9351	11.844		3	12.0385	9	15	14	14.9	15.1	76	18	14	15.1	19	15	90	4.16667	12	0.193333	-0.275373	0.690995	#VALUE!	#VALUE!	-0.134781	0.520351	-0.0791277	0.277603	0.334722	Wed	39862
173			5.16667	9.16667	7.82778	9	7.82778	99.1111	78.8889		0.3	8	14.3	14.3	76	1	12.2795	12.0168		2.83333	10.2069	16	16	15	17.6	17.3	77	18	13	17.6	20	15	120	4.66667	7.9	0.646667	-0.518419	0.895996	-0.518419	0.895996	-0.713425	0.97796	-0.618227	0.963699	0.384722	Wed	39862
174			5.5	14.9444	8.39444	9.2	8.39444	98.2222	67		0.2	8.3	16.2	16.2	65	0.333333	17.6078	17.8022		2.8	18.4545	20	22	18	15.5	14.9	78	17	12	15.5	22	17	87	3.5	12.2	0.194118	-0.286674	0.780468	-0.286674	0.780468	-0.152806	0.65886	-0.0407143	0.584353	0.403472	Wed	39862
175			4.59444	16.2222	8.05	8.5	8.05	98.3889	75.6111		0.1	7.9	20.7	20.7	79	1.66667	14.896	15.6818		3.30556	15.2353	12	18	16	10.4	10.8	77	18	13	10.8	20	15	89	2.66667	9.4	0.0666667	-0.10689	0.892664	-0.10689	0.892664	-0.100274	0.801827	-0.0766667	0.52349	0.372917	Wed	39862
176			5.02222	23.5556	8.92222	10.4	8.92222	95.8889	74.8333		0.2	8.3	12.8	12.8	69	0.166667	15.4217	15.4217		3.27778	11.2632	21	21	20	17.5	15.5	78	17	12	17.5	20	15	133	3	13.1	0.293333	-0.184455	0.655897	-0.184455	0.655897	-0.267284	0.633904	-0.54772	0.906162	0.414583	Mon	39867
177			5.03889	11.3889	9.37778	11.9	9.37778	96.4444	71.2222		0.3	8.1	27.3	27.3	73	0.833333	12.9588	18.3221		3.06111	10.55	11	12	12	15.9	15.1	78	17	12	16.3	22	17	86	3.16667	12.3	0.211765	-0.192018	0.783654	-0.192018	0.783654	-0.269125	0.883525	-0.34123	0.882941	0.48125	Thu	39870
178			5.24444	15.8333	12.7	14.5	12.7	97.9444	87.7222		0.4	8.7	17.7	17.7	85	0	17.7889	17.7889		3.45556	13.2222	16	16	15	21.6	20	76	19	14	21.6	21	16	121	2.83333	15.1	0.40625	-0.374326	0.958134	-0.374326	0.958134	-0.377829	0.919021	-0.471569	0.938843	0.536111	Thu	39870
179			4.75	12.2778	7.23333	8.4	7.23333	99.5556	82.5		0	8.2	19.1	19.1	85	0.833333	12.3508	13.741		3.45	9.29412	11	12	12	9.7	9.2	78	18	12	11.2	22	16	100	2.66667	10.5	-0.05	0.0408929	0.171547	0.0408929	0.171547	0.0452857	0.456457	0.0153684	0.10485	0.375694	Fri	39871
180			4.86111	13	9.81111	10.5	9.81111	98.9444	77.5556		0.1	8.2	18.4	18.4	79	1.16667	12.3996	12.3077		3.33889	11.55	12	14	12	13.6	13.6	76	19	14	13.6	20	15	107	3.16667	11.3	0.153333	-0.122721	0.804961	-0.122721	0.804961	-0.173218	0.941312	-0.187255	0.96664	0.419444	Fri	39871
181			4.77778	16	9.61111	10.1	9.61111	98.1111	92.1111		0.1	7.7	19.8	19.8	84	1	10.9914	10.7902		2.92222	7.8	10	10	7	11.4	11.2	78	17	12	12.3	20	15	108	2.33333	11.4	0	-0.0734964	0.217928	-0.0734964	0.217928	0.0391626	0.308871	0.0465318	0.451302	0.463889	Fri	39871
182			5.1	10.7222	7.92222	8.9	7.92222	100	74.3333		0.1	8.1	20	20	83	1.33333	13.6557	18.6916		3	14.8667	16	19	19	20.3	20.5	77	18	13	20.5	20	15	104	2.33333	13.5	0.453333	-0.487302	0.988362	-0.487302	0.988362	-0.473006	0.975512	-0.431298	0.940771	0.482639	Fri	39871
183			4.72778	10.4444	9.43333	10.4	9.43333	98	91.3889		0.3	8.1	20	20	87	0.833333	9.95729	10.5541		3.37222	8.59091	10	11	11	14.1	13.9	77	18	13	14.1	20	15	105	3.5	9.9	0.28	-0.273352	0.920317	-0.273352	0.920317	-0.2951	0.909589	-0.212565	0.846094	0.414583	Mon	39874
184			5.32222	10.9444	10.1222	10.6	10.1222	94	69.8889		0.5	8.1	12.8	12.8	68	0.5	5.76485	6.02353		2.77778	3.82927	6	6	4	8.8	9.2	76	19	14	10.6	21	16	96	6.66667	8	0.05	-0.272671	0.632102	-0.272671	0.632102	-0.0938261	0.220101	-0.0115094	0.00306382	0.479167	Mon	39874
185			5.90556	11.0556	7.94444	8.4	7.94444	97	71.7778		0.2	8.2	11.4	11.4	72	0.333333	9.13947	10.0441		2.29444	11.3043	10	15	8	12.1	11.4	78	17	12	12.1	22	17	94	3.66667	10.9	0.0705882	-0.084525	0.556025	-0.084525	0.556025	-0.0222222	0.10754	-0.0451823	0.325275	0.292361	Tue	39875
186			5.07778	16.0556	7.41111	7.7	7.41111	98.0556	74.5556		0.3	8	21.1	21.1	#N/A	0.666667	14.1009	18.6726		2.92222	16.7857	22	24	24	12	11.6	79	16	11	12	20	15	88	2.16667	7.6	0.293333	-0.319994	0.945016	-0.319994	0.945016	-0.254517	0.93694	-0.215625	0.796047	0.295833	Thu	39891
187			4.31667	13.7778	9.75	10.4	9.75	98.0556	60.2222		0.2	7.9	16.9	16.9	64	1.66667	15.3228	20		3.58333	12.44	15	27	15	17.5	16.9	78	17	12	17.5	19	14	78	4	12	0.392857	-0.385662	0.953439	-0.385662	0.953439	-0.373214	0.958724	-0.364151	0.896824	0.388889	Tue	39875
188			4.27778	15.5556	9.23889	9.9	9.23889	99.8333	85		0	8	20.8	20.8	84	0.666667	16.7598	19.0826		3.72222	18.7	30	30	29	29.4	27.1	77	18	13	29.4	21	16	116	3.16667	16.2	0.825	-0.703698	0.970477	-0.703698	0.970477	-0.74768	0.975919	-0.654745	0.994535	0.463194	Tue	39875
189			5.32222	11.7778	10.2556	12.7	10.2556	96.7222	60.3889		0.9	8	18.2	18.2	56	0.333333	11.4388	13.4317		2.67778	13.85	15	15	14	16.1	16.2	78	15	12	17	16	13	64	3.16667	13.9	0.169231	-0.307244	0.792169	#N/A	#N/A	-0.20763	0.691055	-0.00077821	2.77932e-05	0.529167	Tue	39875
190			4.78333	12.1667	10.4556	12	10.4556	99.8333	75		0.3	7.8	23.1	23.1	76	0.833333	8.78283	10.382		3.01667	11.3125	10	17	11	19.3	18.9	79	16	11	19.9	20	15	81	2.5	19.2	0.00666667	-0.116506	0.447865	-0.116506	0.447865	-0.000862944	0.000267702	0.0209424	0.0756955	0.518056	Tue	39875
191			4.28889	15.1667	11.7722	12.7	11.7722	96.6111	76.6111		0.5	8.2	21.9	21.9	80	0.666667	10.2873	11.1168		3.91111	11.8636	14	14	13	19.7	18.8	76	19	14	19.7	21	16	92	3.5	13.5	0.3875	-0.25874	0.74872	-0.25874	0.74872	-0.404555	0.909849	-0.546345	0.988289	0.333333	Mon	39881
192			5.61111	8.77778	8.97222	9.9	8.97222	96	75.3333		0.3	8.2	16.6	16.6	70	1.66667	9.82435	10.375		2.58889	8.97059	10	12	10	16.8	17.1	83	12	7	17.7	11	6	90	5.5	12	0.8	-0.542391	0.843472	-0.542391	0.843472	-0.636957	0.861096	-0.08	0.0339523	0.470139	Thu	39884
193			5.36111	20.5	8.96111	10	8.96111	99.3889	84.6667		-0.1	8.2	16.8	16.8	85	0.333333	22.2529	21.5385		2.83889	17.0833	17	20	17	13.6	14	77	18	13	14.8	19	14	100	1.83333	12.8	0.0571429	0.0101895	0.0123565	0.0101895	0.0123565	-0.0822738	0.577978	-0.0888476	0.381231	0.3	Tue	39889
194			4.23333	10	14.0111	15.6	14.0111	99.7222	52.8333		0	8.1	14.9	14.9	52	1	8.61977	9.28349		3.86667	6.64286	6	8	8	12.2	12	80	15	10	12.2	22	17	72	2.16667	12	0.0117647	-0.014097	0.106636	-0.014097	0.106636	-0.0220833	0.177336	-0.0575328	0.705111	0.329167	Tue	39889
195			1.10556	2.55556	11.1722	12.2	11.1722	97.8333	77		0.6	8.2	17.9	17.9	69	0.833333	7.95575	6.47378		7.09444	8	7	10	8	15.1	15.1	77	18	13	15.2	22	17	83	4.83333	12	0.182353	-0.284965	0.729267	-0.284965	0.729267	-0.12173	0.57812	-0.0774481	0.809205	0.36875	Tue	39889
196			4.7	17.7222	10.2	11.8	10.2	95.2222	70.9444		0.2	8	31.6	31.6	75	1	16.9949	18.0057		3.3	12.1875	13	15	12	19.3	19.4	78	17	12	19.4	19	14	91	5.16667	14.5	0.342857	-0.457731	0.829159	-0.457731	0.829159	-0.505534	0.805102	-0.393548	0.86705	0.466667	Tue	39889
197			5.40556	11.2222	6.88889	7.6	6.88889	99.2778	75.5		0.3	8.2	12.2	12.2	87	0.333333	9.41349	10		2.79444	8.24	13	13	13	20.8	18.9	77	18	13	20.8	21	16	111	4	8.3	0.78125	-0.525147	0.665958	-0.525147	0.665958	-0.884921	0.783859	-1.22109	0.83103	0.421528	Tue	39889
198			5.13333	16	8.02778	8.5	8.02778	99.7222	69.2778		0.2	8.5	11.7	11.7	72	0.5	11.7344	10.4		3.36667	14.8696	14	20	12	11.4	11.5	76	19	14	11.5	21	16	95	3.66667	9.7	0.10625	-0.119916	0.880168	-0.119916	0.880168	-0.106477	0.789499	-0.0668724	0.555135	0.376389	Wed	39890
199			5	12.5556	7.3	9.3	7.3	96.1111	73.1111		0.2	8.2	15.3	15.3	64	0.666667	10.7081	9.74522		3.2	12.6957	15	21	15	12.9	13	77	18	13	13	21	16	92	3.66667	10.9	0.125	-0.132386	0.743784	-0.132386	0.743784	-0.14817	0.698712	-0.260455	0.938767	0.415972	Wed	39890
200			5.46111	12	12.3333	13.3	12.3333	95	63.2222		1.1	8.2	17.6	17.6	60	0.333333	8.77161	10.0285		2.73889	12.2222	15	15	14	35.1	31.9	81	14	9	35.1	23	18	76	2.83333	22.2	0.716667	-0.965406	0.946474	-0.965406	0.946474	-0.770301	0.922585	-0.65518	0.885681	0.454861	Wed	39890
201			5.12778	9.83333	6.8	7.3	6.8	99	62		0.1	8.2	12.8	12.8	65	0.666667	9.1397	9.88417		3.07222	6.28571	7	7	6	9.4	9.4	77	18	13	9.6	20	15	82	2.16667	8.9	0.0333333	0.00554779	0.0256632	0.00554779	0.0256632	-0.0261728	0.510611	-0.0191816	0.197071	0.333333	Thu	39891
202			5.66667	9.05556	8.03889	9.3	8.03889	99.8333	65.3333		0.2	8.1	19.2	19.2	66	0.5	9.27575	10.0787		2.43333	7.38462	8	10	8	16.8	15.5	77	18	13	16.8	22	17	92	2	13.2	0.211765	-0.197059	0.900573	-0.197059	0.900573	-0.209969	0.975415	-0.222187	0.981854	0.368056	Thu	39891
203			5.22778	9.27778	10.3333	11	10.3333	98.5	61.3333		0.2	8.1	14.6	14.6	64	0.5	11.6438	11.7742		2.87222	8.61538	12	12	10	12.8	12.9	78	17	12	12.9	21	16	83	2	9.9	0.18125	-0.213242	0.898939	-0.213242	0.898939	-0.192094	0.880433	-0.161084	0.815814	0.414583	Thu	39891
204			5.15	10.1667	8.9	9.5	8.9	97.9444	82.2222		0.4	8.2	14.1	14.1	100	1	11.5526	14.0299		3.05	9.68182	13	13	11	13.1	13	76	19	14	13.1	20	15	104	3.5	9.5	0.24	-0.243708	0.952145	-0.243708	0.952145	-0.253384	0.911823	-0.228452	0.803444	0.429167	Thu	39891
205			5.23333	12.8333	5.88889	6.3	5.88889	97	78.3333		0.2	8.1	14	14	85	1.16667	10.1681	13.3333		2.86667	12.931	20	20	20	11	10.8	76	19	14	11	21	16	103	4.66667	6.3	0.29375	-0.335705	0.826738	-0.335705	0.826738	-0.341512	0.805381	-0.22553	0.86018	0.463194	Thu	39891
206			3.67222	8.66667	15.5778	16.2	15.5778	100	80.2778		0	7.9	26.5	26.5	72	1.83333	10.1718	10.0189		4.22778	10	11	11	10	18.5	18.8	77	18	13	26.3	21	16	101	1.66667	25.4	-0.43125	0.407972	0.979632	0.407972	0.979632	0.407075	0.965149	0.361494	0.948752	0.351389	Fri	39892
207			5.15	15.6111	10.3944	10.8	10.3944	97.9444	80.0556		0.3	8.2	16.6	16.6	67	0.666667	10.5571	12.1168		3.05	11.7222	11	18	11	16.7	16.1	78	17	12	16.7	23	18	89	2.83333	14.6	0.116667	-0.158587	0.84028	-0.158587	0.84028	-0.104457	0.862279	-0.0747601	0.789134	0.399306	Fri	39892
208			4.16111	10.1667	9.31111	9.9	9.31111	100	93.6667		0.1	7.9	18.2	18.3	89	2.66667	9.63212	12.9537		3.73889	6.10526	6	7	6	11.9	11.9	76	19	14	13.2	20	15	122	3	11.1	0.0533333	0.0102035	0.00768312	0.0102035	0.00768312	-0.095122	0.557761	-0.0666667	0.340938	0.436111	Fri	39892
209			5.06111	14.5556	7.96667	9.6	7.96667	99.625	61.4375		0.3	7.3	9.7	11.2	65	1.83333	16.7218	20.4211		2.23889	15.6111	18	18	18	15.8	15.8	76	19	14	15.8	18	13	85	2.83333	10.8	0.384615	-0.299971	0.947571	-0.299971	0.947571	-0.357042	0.96051	-0.364276	0.948406	0.325	Mon	39895
210			5.35	10.3333	5.90556	7.4	5.90556	99	61.2778		0.3	8.3	13.5	13.5	71	0.5	12.005	12.7962		2.95	11.4444	13	16	6	7.3	8	80	15	10	8.4	13	8	78	4.33333	7.4	-0.0125	-0.177665	0.400796	-0.177665	0.400796	-0.0114151	0.0190548	0.0570694	0.159163	0.295833	Tue	39896
211			4.81667	17.3889	11.3889	15.7	11.3889	99.8889	82		0	8.3	22.8	22.8	83	0.166667	14.5424	16.0563		3.48333	14.3125	16	16	15	19.5	19.7	80	15	10	19.7	23	18	104	2.5	15.6	0.216667	-0.252377	0.904402	-0.252377	0.904402	-0.253109	0.841253	-0.170833	0.725004	0.330556	Tue	39896
212			4.76111	13.5	8.56667	9.2	8.56667	95.5556	67		0	8	24.3	24.3	68	1.66667	13.5516	15.8824		3.23889	8.38095	8	11	8	13.5	13.5	78	17	12	13.5	20	15	82	3.33333	9.7	0.253333	-0.260433	0.911126	-0.260433	0.911126	-0.307848	0.898327	-0.191	0.758756	0.44375	Tue	39896
213			4.72222	11.5	8.08889	8.9	8.08889	96.5625	72.0625		0	8.2	24.2	24.2	76	1	14.29	14.9383		3.47778	10.7273	10	19	12	15.1	14.7	77	18	13	15.4	20	15	95	3.5	15.2	-0.00666667	-0.164938	0.354894	-0.164938	0.354894	0.0394495	0.117529	-0.0698324	0.257494	0.454167	Tue	39896
214			4.32222	13.6667	9.43889	10.6	9.43889	99.1111	77.0556		0.4	7.9	25.8	25.8	67	2.16667	11.6296	11.8349		3.57778	9.14815	8	23	9	15.8	15.6	77	18	13	15.8	20	15	100	4.33333	12.2	0.24	-0.390106	0.716571	-0.390106	0.716571	-0.139172	0.460484	-0.0787923	0.374036	0.486111	Tue	39896
215			4.52222	15.5556	8.83333	12.6	8.83333	98.1111	72.9444		0.5	8.1	30.9	30.9	79	1	14.5984	14.7494		3.57778	14.76	12	18	18	21.8	21	76	19	14	21.8	21	16	107	4	13.3	0.53125	-0.510534	0.93037	-0.510534	0.93037	-0.633065	0.942946	-0.72219	0.932761	0.382639	Thu	39898
216			4.56111	9.77778	7.35556	9.1	7.35556	97.4444	86.6111		0	8.1	19.7	19.7	88	1.16667	9.96937	11.0986		3.53889	7.47826	10	10	7	8.6	8.9	77	18	13	9.5	20	15	98	3.66667	9.5	-0.06	-0.0251911	0.0255601	-0.0251911	0.0255601	0.0669014	0.11321	-0.042803	0.0241034	0.413194	Thu	39898
217			5.24444	17.8889	11.1389	13.2	11.1389	95.3889	71.9444		0.4	8.1	20.6	20.6	62	0.833333	10.621	7.9845		2.85556	7.59091	6	12	9	18.9	18.5	76	19	14	19.4	22	17	98	3.5	13.4	0.323529	-0.361788	0.650791	-0.361788	0.650791	-0.0996825	0.209647	-0.0403846	0.107352	0.463194	Thu	39898
218			4.71667	14.9444	7.79444	8.3	7.79444	99.5882	67.1765		0.2	8.1	23.5	23.5	81	1.16667	15.7478	16.4912		3.38333	14.9375	15	16	15	17.6	17.6	78	17	12	17.6	21	16	100	2.5	14.4	0.2	-0.27724	0.893952	-0.27724	0.893952	-0.186248	0.889118	-0.162275	0.881296	0.292361	Fri	39899
219			4.98333	8	10.3389	11	10.3389	95.7222	73.1111		0.8	8.2	17.7	17.7	76	0.666667	8.74473	9.64578		3.21667	7.36667	11	11	9	14.7	14.7	76	19	14	14.7	20	15	94	4.83333	10.9	0.253333	-0.29921	0.890878	-0.29921	0.890878	-0.290311	0.953472	-0.322177	0.929903	0.348611	Fri	39899
220			4.34444	11.6111	3.94444	5.6	3.94444	98	77.4444		0.1	6.7	10	10.3	76	2.5	12.7485	13.3333		2.35556	14.8696	15	19	16	14	13.8	78	17	12	14	20	15	103	3.66667	11.6	0.16	-0.145655	0.268954	-0.145655	0.268954	-0.312863	0.809645	-0.190636	0.888153	0.379861	Fri	39899
221			4.98889	15.1667	9.61667	10.5	9.61667	96.4444	71.7778		0.8	8.2	14.8	14.8	75	1	8.91121	10.5338		3.21111	10.6522	13	13	13	14.8	14.1	77	18	13	14.8	20	15	93	3.66667	11.4	0.226667	-0.276301	0.947202	-0.276301	0.947202	-0.240704	0.938737	-0.277899	0.943921	0.41875	Fri	39899
222			4.74444	11.4444	9.40556	12.1	9.40556	97.6667	92.7222		1.1	8.3	12.1	12.1	94	0.166667	9.04854	11.1009		3.55556	9.33333	9	11	10	16	15.6	77	18	13	16	21	16	100	3.33333	10.8	0.325	-0.454234	0.896628	-0.454234	0.896628	-0.330857	0.89392	-0.195963	0.93266	0.428472	Fri	39899
223			4.77222	7.55556	10.3444	11.2	10.3444	98.7778	77.7778		0.2	8.3	15.6	15.6	76	1.16667	8.71563	8.61878		3.52778	7.42857	9	10	6	11.4	11.1	78	17	12	11.5	20	15	80	3.33333	8.8	0.173333	-0.176366	0.855495	-0.176366	0.855495	-0.177715	0.735799	-0.0392045	0.422674	0.459028	Fri	39899
224			4.35556	13.9444	8.35556	8.9	8.35556	97.1111	68.9444		0.1	8.1	20.4	20.4	75	1.66667	12.508	12.4771		3.74444	14.2826	15	20	15	14.2	15.1	78	17	12	15.5	19	14	86	7.5	11	0.228571	-0.209089	0.338396	-0.209089	0.338396	-0.360553	0.460101	-0.428395	0.30057	0.294444	Mon	39902
225			5.33333	12.7778	7.29444	7.6	7.29444	95.7778	86.1111		0.3	8.2	15.9	15.9	86	0.5	13.2461	11.7778		2.86667	14.3571	15	17	14	14.8	14.8	76	19	14	14.8	21	16	106	4.5	11.7	0.19375	-0.210555	0.969658	-0.210555	0.969658	-0.239029	0.968357	-0.255833	0.977362	0.415278	Mon	39902
226			3.94444	8	15.0278	16.6	15.0278	97.5	70.3333		0.1	8.3	16.3	16.3	67	0.666667	6.22951	6.53307		4.35556	8.78571	9	10	10	29.2	25.9	78	17	12	29.2	22	17	91	2.16667	24.2	0.294118	-0.19426	0.833176	-0.19426	0.833176	-0.196984	0.73488	-0.270481	0.731095	0.43125	Tue	39903
227			1.26667	3.11111	6.25556	6.8	6.25556	96.5556	64.2778		0.4	7.9	29.3	29.3	76	1.5	15.4552	21.0791		6.63333	15.52	14	25	13	12.9	13.3	78	18	12	13.4	21	15	92	4	9.8	0.206667	-0.385304	0.861532	-0.375847	0.850598	-0.237151	0.843143	-0.134459	0.531165	0.3	Wed	39904
228			5.16667	14	9.72222	10.3	9.72222	96.5	93.9444		0	7.9	29.3	29.3	101	1.16667	25.0784	22.9804		2.73333	14.4118	12	22	11	12.3	14	84	11	6	19.7	10	5	111	2.66667	13.1	-0.16	-0.805705	0.758686	-0.805705	0.758686	-0.625524	0.271528	-1.43333	0.303098	0.339583	Wed	39904
229			5.98889	11.6111	7.28889	8.8	7.28889	95.4444	68.3889		0.4	7.2	14.1	14.1	97	-0.166667	14.9206	14.9206		1.21111	10.3846	12	13	13	10.1	10	77	8	13	10.1	10	15	82	2	#N/A	#N/A	-0.266212	0.350706	#N/A	#N/A	#N/A	#N/A	-0.313684	0.364841	0.373611	Wed	39904
230			4.97778	12.3889	13.2444	14.1	13.2444	95.6667	89.0556		0.4	8.3	12	12	78	0.5	3.94975	4.54545		3.32222	9.17647	11	11	7	22.8	20.7	76	19	14	22.8	23	18	94	2.66667	16.6	0.344444	-0.327658	0.950692	-0.327658	0.950692	-0.314491	0.921215	-0.261313	0.855215	0.363889	Wed	39904
231			3.84444	8.94444	4.5	8.2	4.5	98.3333	71.7778		0.1	7.4	20.8	20.8	69	2.33333	16.8625	23.5028		3.55556	10.1	11	16	10	11.1	10.8	76	19	14	12.3	20	15	69	3.16667	6.1	0.333333	0.00248902	5.45992e-05	0.00248902	5.45992e-05	-0.33209	0.82189	-0.173462	0.640506	0.4875	Wed	39904
232			5.95	9.55556	6.98889	8.6	6.98889	95.8333	74.1111		0.7	8.3	9.3	9.3	64	0	5.50296	5.50296		2.35	8.84	8	12	9	13.1	13.2	76	19	14	13.8	21	16	86	4	10.5	0.1625	-0.277401	0.813864	-0.277401	0.813864	-0.212424	0.784109	-0.191622	0.565372	0.284722	Thu	39905
233			5.36111	8.72222	6.12222	7.9	6.12222	100	60		0	8.2	10.3	10.3	56	1.16667	5.87561	5.98837		2.83889	7.04762	7	8	7	6.2	6.5	77	18	13	6.8	21	16	82	3.33333	6.2	0	-0.0201033	0.158717	-0.0201033	0.158717	-0.01746	0.0981404	-0.0459308	0.23764	0.295139	Thu	39905
234			5.12941	9.76471	7.01176	8.3	7.01176	98.1176	69.8824		-0.3	8.3	12.8	12.8	79	0.333333	13.4672	18.8235		3.17059	9.24138	18	18	8	7.3	7	87	8	3	10.8	9	4	91	4.66667	10.3	-0.75	-0.00446536	0.000493477	-0.00446536	0.000493477	0.155281	0.189248	0.041129	0.00867426	0.483333	Mon	39909
235			5.62778	10.7778	7.88333	8.6	7.88333	96.6667	68.2778		0.2	8.2	12.6	12.6	66	0.666667	10.5534	10.5882		2.57222	7.95	8	11	8	11.4	11.1	76	19	14	11.4	20	15	90	3.16667	8.1	0.22	-0.17628	0.928783	-0.17628	0.928783	-0.170306	0.865263	-0.114428	0.837277	0.422222	Thu	39905
236			5.26667	12.4444	9.13889	9.5	9.13889	95.4444	91.1111		0.5	8.3	13.3	13.3	81	0.833333	8.46663	12.0362		3.03333	9.46429	10	11	10	19.1	18.7	76	19	14	19.1	20	15	118	4.5	12.6	0.433333	-0.46402	0.922591	-0.46402	0.922591	-0.378966	0.936518	-0.435815	0.870504	0.44375	Thu	39905
237			5.19444	9.16667	7.33333	7.9	7.33333	96.8333	69.6667		0.1	8.2	15.3	15.3	74	1	9.95246	12.6446		3.00556	9.16667	11	12	12	13.4	14.2	76	19	14	14.2	25	20	88	3.83333	10.2	0.16	-0.266545	0.910187	-0.266545	0.910187	-0.219275	0.843079	-0.161295	0.748716	0.468056	Thu	39905
238			6.13333	11.1111	9.32778	10.3	9.32778	#DIV/0!	#DIV/0!		1	8.5	6.5	6.5	64	0.166667	7.28324	6.46766		2.36667	9.36585	11	13	12	10.4	11.2	78	16	12	11.9	19	15	82	6.66667	8.3	0.14	-0.386851	0.790509	#VALUE!	#VALUE!	-0.333674	0.597752	0.0238988	0.0193651	0.343056	Fri	39906
239			5.25714	10.8571	4.41429	4.6	4.41429	97.4286	68.8571		0.4	6.4	3.8	3.9	63	2	8.86371	9.74359		1.14286	12.6111	12	15	15	12.7	13.2	82	13	8	13.8	16	11	83	5.83333	12.2	0.0454545	-0.183205	0.354127	-0.183205	0.354127	-0.225248	0.255646	-0.0402778	0.0186392	0.384722	Fri	39906
240			4.71667	9.05556	3.25556	4.3	3.25556	98.7778	90.4444		0	6.3	0	0	89	1.5	#DIV/0!	#DIV/0!		1.58333	12	12	12	0	4.9	0	0	96	90	4.9	0	-6	93	0	0	-0.816667	0	1	0	1	0	1	0	1	0.433333	Fri	39906
241			4.77778	9.27778	9.41667	10.2	9.41667	97.8333	77.3889		0.4	8.1	11.6	12.6	77	1.33333	7.10722	6.60969		3.32222	7.75	7	17	8	10.7	10.6	78	17	12	11.5	22	17	88	3.16667	10.7	0	0.00023422	2.12878e-05	0.00023422	2.12878e-05	-0.00103876	0.000725542	0.0174449	0.20082	0.422917	Wed	40282
242			4.56111	13.1111	3.85	5.8	3.85	98.3889	82.8333		0.1	8.2	28.6	28.6	90	0.833333	17.7921	15.8889		3.63889	18.7647	17	29	16	16.2	15.8	78	17	12	16.9	19	14	107	5.5	11.3	0.35	-0.158432	0.149156	-0.158432	0.149156	-0.354939	0.859026	-0.511723	0.905095	0.380556	Mon	39909
243			4.77222	15.7222	10.0556	10.8	10.0556	96.5556	89.4444		1.5	8.2	16.8	17	88	0.5	14.5475	14.5455		3.42778	17.9231	20	20	19	23.3	22.2	77	18	13	23.3	20	15	97	2	18.6	0.313333	-0.373851	0.862694	-0.373851	0.862694	-0.220561	0.792675	-0.220561	0.792675	0.398611	Mon	39909
244			4.77778	15.3889	6.65	7.2	6.65	97	100.167		0.6	8.2	12.3	12.3	91	0.666667	12.147	13.0159		3.42222	16.1071	19	20	19	14.8	14.5	77	18	13	14.8	21	16	113	4.5	11.6	0.2	-0.210658	0.909674	-0.210658	0.909674	-0.198341	0.965738	-0.207778	0.946131	0.463889	Mon	39909
245			5.2	14.9444	10.3667	10.7	10.3667	95.6667	76		0.2	8.3	12	12	74	0.333333	7.78947	8		3.1	11	16	16	15	12.2	11.7	76	19	14	12.2	15	10	88	4.33333	10.7	0.15	-0.183807	0.718356	-0.183807	0.718356	-0.0982386	0.49319	-0.169549	0.663628	0.498611	Mon	39909
246			4.83333	11.3333	7.22778	7.8	7.22778	98.4444	73.1111		0.3	8.1	12.6	12.6	84	0.833333	11.4634	12.5373		3.26667	10.52	11	18	12	11.1	11.3	77	18	13	11.3	21	16	100	4	8.5	0.1625	-0.211602	0.935441	-0.211602	0.935441	-0.189506	0.871879	-0.112079	0.704071	0.419444	Tue	39910
247			4.88333	10.5	9.4	10.9	9.4	96.5556	80.7222		0.1	8.4	14.8	14.8	80	0.5	10.9978	11.2121		3.51667	4.57143	2	9	2	7.8	7.4	76	15	14	7.8	16	15	84	3.33333	6.6	0.08	-0.0308984	0.104915	#N/A	#N/A	-0.0236686	0.0426688	-0.120829	0.405023	0.470833	Tue	39910
248			5.70556	11.5556	10.2333	11	10.2333	96.9444	59.8889		1.1	8.6	17.1	17.1	61	0.666667	8.0533	9.26829		2.89444	11.8889	15	17	17	31	30.8	78	17	12	31	16	11	78	4.33333	18.7	1.11818	-1.15202	0.921343	-1.15202	0.921343	-1.01294	0.855965	-0.584646	0.907209	0.459028	Tue	39910
249			4.75	16.4444	9.71667	10.5	9.71667	97.0556	81.2222		0.1	8.2	28	28	99	0.5	15.8517	17.1779		3.45	15.2308	16	17	14	17.4	17.7	78	17	12	17.7	20	15	118	2	14.2	0.213333	-0.16254	0.508359	-0.16254	0.508359	-0.27586	0.863577	-0.157317	0.729996	0.417361	Thu	39912
250			5.45556	13.7222	7.16111	7.5	7.16111	97.7222	90.2778		0.1	8.3	13.5	13.5	90	0.666667	14.3056	16.875		2.84444	17.2759	18	21	17	12.2	12	76	19	14	12.2	21	16	116	4.66667	9.3	0.18125	-0.218296	0.941277	-0.218296	0.941277	-0.182557	0.875235	-0.1125	0.841823	0.505556	Thu	39912
251			4.76667	9.5	8.37222	8.8	8.37222	97.4444	80.1667		0.4	7.3	21.5	21.5	80	1.16667	10.3242	10.5911		2.53333	7.71429	8	10	7	11.7	11.4	77	18	13	11.7	21	16	97	3.33333	10.1	0.1	-0.13822	0.92218	-0.13822	0.92218	-0.101672	0.946106	-0.101651	0.858458	0.381944	Wed	39925
252			4.66111	17.6667	10.2778	11.5	10.2778	99.0556	62.1667		0.7	8.2	19.2	19.5	81	0.5	16.8874	19.0099		3.53889	15.6667	16	19	17	20	19.7	77	18	13	20	20	15	95	2.83333	15.1	0.326667	-0.339856	0.910985	-0.339856	0.910985	-0.320516	0.838844	-0.153743	0.755576	0.429167	Wed	39925
253			5.26667	8.72222	6.74444	7.4	6.74444	98.3333	76.0556		0	8.2	8.9	9.3	83	0.333333	7.34973	5.39394		2.93333	7.42105	7	9	7	7.4	7.4	77	18	13	7.9	21	16	97	3	6.4	0.0625	-0.0183891	0.0406766	-0.0183891	0.0406766	-0.0984041	0.73041	-0.0634328	0.334005	0.497917	Thu	40003
254			4.76667	13.5556	9.56111	10.5	9.56111	97.3333	96.7778		0.3	8.3	17.6	17.6	97	1.16667	11.9168	14.9787		3.53333	10.4167	12	14	8	14.1	14.5	76	19	14	14.7	20	15	120	3.83333	12.7	0.0933333	-0.192191	0.844403	-0.192191	0.844403	-0.108494	0.719879	-0.105032	0.486881	0.376389	Thu	39926
255			5.21667	10.7222	7.30556	7.8	7.30556	99	72		0.1	8.2	25.6	25.6	80	1.16667	9.34001	13.0612		2.98333	6.21053	7	8	6	10.5	10.3	78	17	12	10.5	20	15	84	3	8.3	0.146667	-0.150245	0.883805	-0.150245	0.883805	-0.183388	0.908629	-0.177174	0.835871	0.461111	Thu	39926
256			5.05556	9.38889	11.4278	12.6	11.4278	95.5556	80.2778		0.2	8	24.1	24.1	80	1.5	9.04679	11.1833		2.94444	9.56757	9	11	9	16.9	17.3	76	19	14	18.2	21	16	97	6	16.9	0	-0.0942024	0.220436	-0.0942024	0.220436	-0.0875159	0.33114	0.060536	0.379074	0.365278	Fri	39927
257			4.56667	20.5	10.5667	11.5	10.5667	98.3889	68.5		0.2	8.2	14.5	14.5	69	1	14.9627	17.9012		3.63333	16.375	19	19	14	13	12.6	76	19	14	13	21	16	86	3.83333	11.1	0.11875	-0.109515	0.910907	-0.109515	0.910907	-0.118475	0.882552	-0.0847668	0.685562	0.443056	Fri	39927
258			4.46111	10.7222	9.38333	11.1	9.38333	95.1667	70.3889		0.2	8.1	35.6	35.6	82	1.66667	10.2161	12.7599		3.63889	6.2381	8	8	6	14.6	13.7	78	17	12	14.9	20	15	78	3.33333	11.7	0.193333	-0.217518	0.857607	-0.217518	0.857607	-0.225482	0.716813	-0.0947368	0.279879	0.465972	Fri	39927
259			3.43333	27.7222	9.10556	9.5	9.10556	100	62.8889		0.2	8.1	21	21	67	1.5	11.4444	12.8049		4.66667	13.8214	8	23	9	12	11.6	77	18	13	12	20	15	80	4.5	10.9	0.0733333	-0.123602	0.771982	-0.123602	0.771982	-0.0692982	0.66731	-0.0803571	0.645151	0.295833	Mon	39930
260			4.44444	18.8333	6.96111	8.5	6.96111	99.2222	71.8333		0.3	8	18.3	18.3	68	2.16667	17.2919	22.0482		3.55556	16.9167	19	24	16	14.3	14.3	83	10	7	14.3	11	8	89	1.83333	12.1	0.275	-0.23014	0.876235	#N/A	#N/A	-0.267857	0.965831	-0.285714	0.892857	0.363194	Mon	39930
261			4.81111	10.1111	4.91111	6.5	4.91111	100	56.6111		1.1	8.1	18.5	18.7	75	1.83333	9.28115	10.7246		3.28889	10.6667	9	14	9	15.3	14.9	78	17	12	15.8	23	18	100	3.33333	11.3	0.222222	-0.294432	0.827834	-0.294432	0.827834	-0.244876	0.652027	-0.016726	0.0213504	0.395833	Mon	39930
262			4.57222	8.05556	8.70556	9.4	8.70556	97.7222	64.5556		-0.3	8.1	18.7	18.7	62	1.33333	9.11826	9.46835		3.52778	9.92308	11	14	8	13.1	13.3	82	13	8	14.7	18	13	81	2	10.8	0.176923	-0.269597	0.716969	-0.269597	0.716969	-0.16891	0.294299	0.155556	0.508827	0.456944	Mon	39930
263			3.75	16.7778	3.33333	4.2	3.33333	97.1111	64		0.2	8	15.6	16.3	75	1.83333	16.1652	16		4.25	16.15	19	20	19	11.4	11.1	77	18	13	11.4	22	17	95	3.16667	8	0.2	-0.215043	0.960402	-0.215043	0.960402	-0.198873	0.932791	-0.148458	0.885494	0.3	Tue	39931
264			3.7	6.61111	22.3889	26.3	22.3889	95.7222	74.1111		0	8.1	29.5	30.1	77	0.333333	9.00302	9.51613		4.4	6	8	8	7	20.9	20.6	81	14	9	23.9	20	15	94	2.16667	23.9	-0.2	0.174055	0.722722	0.174055	0.722722	0.164789	0.614674	0.0678571	0.491156	0.374306	Tue	39931
265			5.41111	13.4444	9.06667	10.4	9.06667	98	64.6111		0.5	8.2	18.4	18.4	60	1.33333	19.3365	18.6802		2.78889	14.65	18	18	14	15.7	15.2	81	12	9	16	23	20	95	6.5	11.4	0.215	-0.183497	0.695809	#N/A	#N/A	-0.256848	0.741882	-0.192308	0.525664	0.430556	Tue	39931
266			4.76111	19.1111	9.50556	10.3	9.50556	97	75.6667		0.2	8.1	11.8	11.8	65	1.83333	12.6595	22.6923		3.33889	14.4091	11	23	16	14.2	14.2	77	18	13	14.3	20	15	93	3.5	12.7	0.1	-0.184413	0.739525	-0.184413	0.739525	-0.0669929	0.388947	-0.0718638	0.35577	0.36875	Wed	39932
267			5.20556	12.0556	8.17222	8.9	8.17222	98.0556	85.6111		0.2	8.3	10.6	10.6	79	0.333333	8.77138	10.2913		3.09444	10.2308	10	12	10	10.9	10.7	76	19	14	11	21	16	103	4.16667	9.4	0.09375	-0.0912172	0.628587	-0.0912172	0.628587	-0.0835772	0.528209	-0.011215	0.0173838	0.41875	Wed	39932
268			5.45	15.7222	9.87222	11	9.87222	98	81		0.3	8.2	14.7	14.7	86	0.833333	11.1947	12.3013		2.75	18.65	22	24	19	21.9	21.8	77	18	13	21.9	20	15	105	3.16667	16.5	0.36	-0.427652	0.969169	-0.427652	0.969169	-0.356452	0.966682	-0.327869	0.94021	0.456944	Wed	39932
269			4.54444	16.5	9.28889	10.3	9.28889	99	69.6667		0.1	8.1	16.4	16.6	86	1.33333	10.7399	14.7748		3.55556	12.8571	16	17	17	15.6	15.6	77	18	13	15.6	21	16	96	3.33333	15.3	0.01875	-0.0866568	0.304879	-0.0866568	0.304879	-0.110137	0.274154	-0.266748	0.766673	0.451389	Thu	39933
270			5.51667	12.3889	10.5167	11.2	10.5167	98.9444	65.6667		1	8.4	12.6	12.6	58	0.166667	11.3699	11.7757		2.88333	10.6875	5	14	12	23.5	19.4	79	16	11	23.5	30	25	97	2.5	15	0.34	-0.408679	0.969572	-0.408679	0.969572	-0.390143	0.953926	-0.371764	0.908099	0.471528	Thu	39933
271			4.45	22.0556	12.1944	12.8	12.1944	97.9444	84.2222		0.1	8.1	18	18	77	1.16667	16.171	17.9104		3.65	15.55	15	19	15	12	11.5	76	19	14	12	20	15	91	3.16667	11.1	0.06	-0.0737284	0.50138	-0.0737284	0.50138	-0.00822699	0.0230173	-0.0334638	0.254325	0.377778	Fri	39934
272			5.05556	11.1667	10.9778	11.7	10.9778	87.5294	103.941		0.4	8	27.2	27.2	88	1	9.66135	11.2165		2.94444	12.6154	12	28	28	28.3	27.7	79	16	11	28.3	22	17	123	4.16667	19.2	0.535294	-0.83582	0.856133	-0.83582	0.856133	-0.51022	0.794725	-0.248886	0.879631	0.4125	Fri	39934
273			5.59444	16.1111	10.7167	11.8	10.7167	94.1667	68.3333		0.4	8.2	12.3	12.3	64	0	13.0159	13.0159		2.60556	10.7407	12	16	12	20.5	19	76	19	14	20.5	21	16	88	4.33333	14.5	0.375	-0.352153	0.948459	-0.352153	0.948459	-0.366146	0.916709	-0.467241	0.969709	0.452778	Fri	39934
274			4.85	13.6111	9.34444	10	9.34444	98.5	69.6111		0.8	8	31.6	31.6	62	1	12.0053	14.7664		3.15	15.7368	18	18	16	20.5	20.1	77	18	13	20.5	20	15	87	3	15.3	0.346667	-0.311536	0.966842	-0.311536	0.966842	-0.362	0.984244	-0.397586	0.984995	0.480556	Fri	39934
275			2.78333	4.11111	18.4833	19.8	18.4833	99.7778	72.2222		0.2	8.2	22.8	23.5	68	0.666667	6.94724	7.67677		5.41667	5	6	7	6	19.1	19	80	16	10	19.1	21	15	85	1.5	16.7	0.16	-0.12472	0.813887	-0.12472	0.813887	-0.154674	0.903715	-0.117347	0.847669	0.328472	Mon	39937
276			4.6	16.3889	7.50556	8.1	7.50556	98.0556	73.8889		0.2	8.1	15.3	15.5	91	1.66667	13.376	12		3.5	13.6667	12	18	11	9.8	9.7	78	17	12	10.1	20	15	92	6.33333	7.8	0.133333	-0.156307	0.723495	-0.156307	0.723495	-0.137303	0.80619	-0.0614583	0.414405	0.334028	Tue	39938
277			4.64444	15.0556	8.69444	9.5	8.69444	98.0556	81.1667		0.3	0	0	0	0	0	#DIV/0!	#DIV/0!		-4.64444	12.9167	15	16	14	14.3	14.1	81	14	9	14.3	14	9	110	3.83333	12.2	0.233333	-0.259117	0.874775	-0.259117	0.874775	-0.245743	0.91968	-0.329687	0.910524	0.355556	Tue	39938
278			5.38333	8.88889	6.26667	6.6	6.26667	94.3333	61.8333		0.1	8.2	10.6	10.6	74	1	8.52412	16.6929		2.81667	8.63333	7	12	7	8.6	8.5	78	17	12	8.6	20	15	84	4.83333	8.3	0.02	-0.105057	0.620227	-0.105057	0.620227	-0.0267841	0.229442	-0.0533898	0.573741	0.414583	Mon	39937
279			5.4	12.3333	5.67222	6.6	5.67222	98.1111	75.2222		0.3	8.1	13.9	13.9	71	1.16667	12.3829	17.8205		2.7	9.8	12	14	9	11.7	11.1	78	17	12	11.7	22	17	97	5.66667	9	0.158824	-0.231082	0.810335	-0.231082	0.810335	-0.175648	0.772585	-0.245655	0.823974	0.440278	Mon	39937
280			4.86667	12.7222	6.51667	7.9	6.51667	98.3889	64.5556		1	0.4	0	12	73	17.3333	11.8565	#DIV/0!		-4.46667	9.48	26	26	11	11.4	10.5	81	14	9	11.4	15	10	91	4	9.9	0.15	-0.206289	0.691865	-0.206289	0.691865	-0.0782209	0.286585	-0.00232558	0.000217344	0.45625	Mon	39937
281			0.1	0	0	0	0	#DIV/0!	#DIV/0!		0.5	7.9	26.4	26.4	64	1.66667	17.6082	19.7015		7.8	13.9524	15	17	17	12.3	11.8	77	18	13	12.3	19	14	80	6.83333	10.3	0.142857	-0.206414	0.599955	-0.206414	0.599955	-0.218818	0.510938	-0.298904	0.711128	0.408333	Tue	39938
282			4.88889	13.1111	9.51667	9.8	9.51667	99	90.2222		0.1	7.2	12.5	12.5	90	3.33333	10.981	11.8483		2.31111	8.6	9	10	9	13.5	13	78	17	12	13.5	20	15	106	2.33333	12.4	0.0733333	-0.0255064	0.304455	-0.0255064	0.304455	-0.0607126	0.777881	-0.0761364	0.73172	0.459028	Tue	39938
283			4.52222	15.9444	5.78333	6.8	5.78333	97.5	84.0556		-0.4	8.2	15.3	15.3	84	1.33333	11.7462	14.1667		3.67778	13.6296	10	17	13	13	13.4	85	10	5	14.6	5	0	84	4.33333	11.4	#DIV/0!	-0.209496	0.525763	-0.209496	0.525763	-0.270649	0.390285	-0.218182	0.530713	0.3875	Wed	39939
284			4.67222	22.2778	9.34444	10.9	9.34444	96.9444	90.2222		0.7	8.1	13.9	13.9	79	0.333333	12.0945	13.561		3.42778	20.5385	19	23	19	12.8	12.7	77	18	13	12.8	20	15	90	4.16667	11.1	0.113333	-0.1404	0.939429	-0.1404	0.939429	-0.118886	0.889104	-0.106938	0.737673	0.424306	Wed	39939
285			5.4	10.7222	7.52222	8.7	7.52222	95.4444	59.9444		0.1	8	19.1	19.1	57	1.5	10.3909	11.5408		2.6	9.89655	9	16	8	10	10.1	77	18	13	10.3	19	14	70	4.66667	8.7	0.0928571	-0.0528022	0.228436	-0.0528022	0.228436	-0.0719093	0.26473	-0.104147	0.478513	0.465278	Wed	39939
286			4.9	15.9444	7.42222	8	7.42222	98.0556	89.6111		0.2	8.3	9.4	9.4	85	0.166667	11.5287	14.2424		3.4	14.5556	13	18	15	9.5	9	76	19	14	9.5	19	14	112	4.33333	8.6	0.0642857	-0.0470524	0.796319	-0.0470524	0.796319	-0.0539354	0.771691	-0.0413717	0.477562	0.36875	Thu	39940
287			4.69444	15.2778	9.11667	9.4	9.11667	98.3889	65.1111		0.2	7.1	14.2	16.6	72	2.66667	13.8844	15.1064		2.40556	13	10	16	11	10.3	10.3	76	19	14	10.6	20	15	93	4.5	9.8	0.0333333	-0.134603	0.66412	-0.134603	0.66412	-0.0505155	0.619848	-0.0349862	0.25198	0.380556	Thu	39940
288			5.01667	11.2778	7.25556	8.9	7.25556	97.9444	80.2222		-0.1	8.1	19.3	19.3	78	1.5	12.2785	14.6212		3.08333	13.3846	12	17	15	10.2	10.7	77	18	13	10.9	20	15	109	4.16667	10	0.0133333	-0.087422	0.408346	-0.087422	0.408346	0.0147239	0.0604381	0.00634921	0.010296	0.440972	Thu	39940
289			5.16667	14.4444	8.43889	9.7	8.43889	97.9444	71.3333		0.2	8.2	13.8	13.8	74	0.5	12.7806	12.4324		3.03333	12.7647	14	18	14	12.8	13.1	76	19	14	13.1	17	12	103	5.5	9.3	0.291667	-0.222347	0.895711	-0.222347	0.895711	-0.269183	0.859665	-0.338286	0.800796	0.472222	Thu	39940
290			4.45	16.3333	12.4167	13	12.4167	95.2222	78.1111		0.3	8.1	21.6	21.6	77	1.16667	11.4645	12.973		3.65	15.72	14	21	16	12.2	12	77	18	13	12.6	20	15	88	4	11.8	0.0266667	-0.00907863	0.0314865	-0.00907863	0.0314865	-0.00434642	0.00717266	-0.0392045	0.339199	0.370139	Fri	39941
291			5.05556	16.5556	10.3611	11.7	10.3611	97.5	59.1667		0.2	8.2	16.7	16.7	71	0.666667	18.8848	17.3958		3.14444	14.8519	13	26	13	12.6	13.4	78	17	12	14.8	14	9	82	4.33333	13	-0.0444444	-0.141927	0.282509	-0.141927	0.282509	-0.245689	0.469992	-0.20092	0.38758	0.413889	Fri	39941
292			3.92222	13.5	9.87222	10.6	9.87222	98.0556	61.5556		0.6	7.8	18.9	18.9	81	3.16667	10.1888	9.06475		3.87778	8.5	10	10	9	17	16.5	76	19	14	17	20	15	83	3.83333	13.2	0.253333	-0.300965	0.901499	-0.300965	0.901499	-0.241869	0.867557	-0.284783	0.804453	0.409028	Tue	40323
293			4.73846	14.6509	12.9182	13.5	12.9182	99.1818	83.4545		0.1	8.1	17.9	17.9	78	1.16667	12.8222	14.4939		3.36154	17.8333	22	22	22	15.5	14.5	78	17	12	15.5	19	14	99	2.83333	13.9	0.114286	-0.0813316	0.6288	-0.0813316	0.6288	-0.0634516	0.357463	-0.15	0.624361	0.478472	Fri	39941
294			4.77778	15.3333	9.68333	10.6	9.68333	98.9444	74.8333		0.3	8.2	16.8	16.8	69	0.5	11.5716	12.973		3.42222	9.625	11	11	10	11.5	11.6	76	19	14	11.6	20	15	94	2.5	10.5	0.0666667	-0.0546841	0.605223	-0.0546841	0.605223	-0.0315745	0.312404	-0.0185185	0.0395695	0.422222	Sun	39943
295			4.58333	13.1667	8.41667	8.9	8.41667	97.1111	64.6667		0.2	8	27.1	27.1	84	2.16667	12.818	17.1519		3.41667	12.4545	14	16	12	13.2	13.1	78	17	12	13.2	22	17	81	3.5	10.8	0.141176	-0.156214	0.923273	-0.156214	0.923273	-0.142025	0.881466	-0.112927	0.720303	0.335417	Mon	39944
296			4.77778	9.44444	8.78333	9.5	8.78333	98.1111	77.7222		0.4	8.1	20.1	20.1	85	1	11.4174	19.901		3.32222	6.26087	7	8	7	12	11.8	77	17	13	12	19	15	91	3.66667	10	0.133333	-0.258137	0.903256	#VALUE!	#VALUE!	-0.195825	0.847701	-0.245833	0.873453	0.345139	Mon	39944
297			4.23889	18.3333	12.0167	12.4	12.0167	95.4118	50.0588		0.4	8	27.6	27.6	54	1.33333	19.2912	22.9046		3.76111	23.9615	24	27	27	25.3	24.7	78	17	12	25.3	19	14	72	4.16667	17.9	0.528571	-0.559679	0.962683	-0.559679	0.962683	-0.512733	0.983072	-0.466606	0.989234	0.406944	Mon	39944
298			4.45556	11.3333	8.37222	9.7	8.37222	98.0556	69.6667		0.1	8.2	20.5	20.5	72	1.5	11.1204	10.7612		3.74444	11.9412	14	16	12	16.2	15.6	78	17	12	16.2	22	17	92	2.66667	12.5	0.217647	-0.177921	0.882372	-0.177921	0.882372	-0.180856	0.855525	-0.215668	0.886264	0.435417	Mon	39944
299			5.49444	10.1111	7.40556	8	7.40556	97.6667	66.6111		0.4	8.3	15.4	15.4	71	0.5	9.76824	11.7557		2.80556	7.57143	7	16	7	13.3	13.4	78	17	12	13.4	20	15	93	3.33333	11.6	0.113333	-0.171004	0.827548	-0.171004	0.827548	-0.111732	0.633042	-0.154299	0.678385	0.469444	Mon	39944
300			3.42222	18.5556	3.76111	4.3	3.76111	99.5556	93.1111		6.1	5.9	15.6	15.9	96	2.16667	21.5784	27.1304		2.47778	0	0	0	0	0	0	98	0	-8	0	0	-8	74	0.666667	0	0	0	1	0	1	0	1	0	1	0.481944	Mon	39944
301			4.86667	8.61111	11.4944	15.6	11.4944	99.2778	72.2778		0.4	0	0	0	0	0	#DIV/0!	#DIV/0!		-4.86667	5.52381	6	7	6	17.1	16.4	77	18	13	17.1	21	16	87	3.33333	11.5	0.35	-0.368082	0.940217	-0.368082	0.940217	-0.390998	0.900038	-0.241489	0.980896	0.297222	Tue	39945
302			4.40556	17.1667	8.29444	9.5	8.29444	100	82.3889		0.2	0	0	0	0	0	#DIV/0!	#DIV/0!		-4.40556	16.56	18	19	19	12.3	12.3	81	14	9	12.4	22	17	94	4	9.5	0.164706	-0.140538	0.645815	-0.140538	0.645815	-0.193741	0.698327	-0.0367347	0.257143	0.338889	Tue	39945
303			4.76111	15.8889	7.87778	8.6	7.87778	99	75.3333		0.5	0	0	0	0	0	#DIV/0!	#DIV/0!		-4.76111	12.4231	15	21	16	13.7	13.3	77	18	13	13.7	20	15	94	4.16667	7.8	0.393333	-0.455097	0.921587	-0.455097	0.921587	-0.380413	0.853473	-0.157033	0.820922	0.354861	Tue	39945
304			5.38889	10.7778	12.4667	13.8	12.4667	95	81.9444		0.9	0	0	0	0	0	#DIV/0!	#DIV/0!		-5.38889	10.5	15	15	12	35.9	31.9	81	12	9	35.9	20	17	100	2.5	19.7	0.952941	-1.19715	0.952907	#N/A	#N/A	-0.938587	0.933963	-0.690355	0.928209	0.379861	Tue	39945
305			4.52222	12.3333	14.5111	15	14.5111	97.5556	74.4444		0.4	0	0	0	0	0	#DIV/0!	#DIV/0!		-4.52222	13	11	15	14	29.5	28.4	78	17	12	29.9	22	17	85	2.33333	28.2	0.0764706	-0.0392176	0.0978237	-0.0392176	0.0978237	0.00949307	0.00550343	-0.0376748	0.0624659	0.395139	Tue	39945
306			4.44444	15.2778	6.86667	7.4	6.86667	99.8333	91.5		0.3	0	0	0	0	0	#DIV/0!	#DIV/0!		-4.44444	16.7333	19	19	18	10.7	10.6	76	19	14	10.7	20	15	127	2.33333	9.1	0.106667	-0.111873	0.985078	-0.111873	0.985078	-0.105145	0.980125	-0.0962567	0.966864	0.41875	Tue	39945
307			5.42222	11.7222	9.11111	9.8	9.11111	95.8889	79.3333		1	0	0	0	0	0	#DIV/0!	#DIV/0!		-5.42222	8.5	8	10	9	14.6	14.4	76	19	14	14.6	20	15	85	4.16667	11.3	0.22	-0.372822	0.861157	-0.372822	0.861157	-0.19204	0.909786	-0.20942	0.915158	0.286806	Wed	39946
308			5.04444	9.5	5.11667	6.8	5.11667	98	68.3333		0.7	0	0	0	0	0	#DIV/0!	#DIV/0!		-5.04444	12.3571	15	18	14	16.6	15.2	79	16	11	16.6	22	17	88	4.5	10	0.388235	-0.461793	0.914378	-0.461793	0.914378	-0.450956	0.86335	-0.366887	0.897244	0.314583	Wed	39946
309			4.71667	12.6667	9.76111	10.2	9.76111	96.2222	87.7222		0.8	0	0	0	0	0	#DIV/0!	#DIV/0!		-4.71667	10.2381	11	13	11	14.5	14.7	76	17	14	14.7	19	16	92	3.33333	9.4	0.31875	-0.356892	0.967473	#N/A	#N/A	-0.342543	0.947245	-0.253668	0.932493	0.344444	Wed	39946
310			4.61667	18.9444	11.4389	13.5	11.4389	95.8889	84.8889		0.6	0	0	0	0	0	#DIV/0!	#DIV/0!		-4.61667	10.6538	10	16	12	17.3	16.9	76	19	14	17.3	20	15	101	4.16667	11.4	0.393333	-0.357457	0.845087	-0.357457	0.845087	-0.349773	0.898251	-0.252586	0.780673	0.358333	Wed	39946
311			4.44444	15.1111	11.1722	12	11.1722	98.7778	79.3333		0.4	0	0	0	0	0	#DIV/0!	#DIV/0!		-4.44444	13.7059	13	15	14	17.2	16.4	79	13	11	17.2	19	17	79	2.66667	12.6	0.270588	-0.259055	0.845139	#N/A	#N/A	-0.192698	0.861646	-0.204934	0.928444	0.375	Wed	39946
312			4.81111	8.33333	5.19444	5.6	5.19444	98.1111	70.0556		0.4	0	0	0	0	0	#DIV/0!	#DIV/0!		-4.81111	9.74074	13	13	10	10.5	10.7	76	19	14	10.7	20	15	99	4.33333	8.2	0.153333	-0.272497	0.828186	-0.272497	0.828186	-0.156811	0.810024	-0.0981818	0.827762	0.383333	Wed	39946
313			4.42222	14.0556	12.0778	12.6	12.0778	98	93.5556		0.6	0	0	0	0	0	#DIV/0!	#DIV/0!		-4.42222	11.6667	11	15	14	18	17	77	18	13	18	22	17	101	3.83333	15.2	0.164706	-0.295983	0.795394	-0.295983	0.795394	-0.167857	0.881986	-0.132627	0.811183	0.419444	Wed	39946
314			4.55	13	6.37778	7.3	6.37778	97.3333	92.8333		0.3	0	0	0	0	0	#DIV/0!	#DIV/0!		-4.55	10.5185	11	14	10	8.5	8.5	78	17	12	9.7	19	14	110	4.33333	8.8	-0.0214286	-0.0805857	0.250955	-0.0805857	0.250955	-0.0267096	0.0259489	0.100199	0.671108	0.485417	Wed	39946
315			5.02778	11	6.42778	7.2	6.42778	99.7778	64.1667		0.4	0	0	0	0	0	#DIV/0!	#DIV/0!		-5.02778	14.1613	19	19	15	9.7	9.1	76	19	14	9.7	20	15	92	5	7.9	0.12	-0.0728613	0.706943	-0.0728613	0.706943	-0.0663986	0.623206	-0.0658314	0.557926	0.289583	Thu	39947
316			4.96111	9.61111	10.2667	11.5	10.2667	96.3333	90.7222		0.2	8.2	33.1	33.1	111	1	11.0364	12.9804		3.23889	5.83333	7	7	6	20	19.4	79	16	11	20	22	17	107	1.83333	16.8	0.188235	-0.108868	0.555298	-0.108868	0.555298	-0.15881	0.797059	-0.103823	0.460246	0.301389	Fri	39948
317			4.35556	16.6667	9.94444	10.7	9.94444	98.2222	97.0556		0.3	0	0	0	0	0	#DIV/0!	#DIV/0!		-4.35556	20.381	28	28	28	19.6	20.1	76	19	14	20.1	21	16	114	3.33333	17.9	0.10625	-0.140017	0.424549	-0.140017	0.424549	-0.214472	0.487948	-0.128	0.422813	0.359028	Fri	39948
318			4.87222	10.2222	7.86667	9.3	7.86667	99.2778	88.8889		0.5	0	0	0	0	0	#DIV/0!	#DIV/0!		-4.87222	10.1111	11	13	12	13.5	13.8	77	14	13	13.8	16	15	94	2.83333	8.3	0.346667	-0.428593	0.889264	#N/A	#N/A	-0.415768	0.85445	-0.217007	0.68472	0.370833	Fri	39948
319			5.31667	12.9444	8.42222	9.7	8.42222	97.3889	55.0556		0.7	0	0	0	0	0	#DIV/0!	#DIV/0!		-5.31667	12.25	12	16	16	12.9	12.9	76	18	14	13.3	20	16	92	5.83333	9.6	0.20625	-0.208511	0.84702	#VALUE!	#VALUE!	-0.20452	0.761278	-0.248466	0.772814	0.383333	Fri	39948
320			5.31111	19.9444	9.26111	9.9	9.26111	94.2222	74.2222		0.8	0	0	0	0	0	#DIV/0!	#DIV/0!		-5.31111	14	14	15	14	14.6	14.2	76	13	14	14.6	14	15	83	2.66667	12	0.173333	-0.264768	0.902366	#N/A	#N/A	-0.264768	0.902366	-0.187629	0.906825	0.431944	Fri	39948
321			4.37778	15.5	12.5	14	12.5	98.1111	70.9444		0.9	0	0	0	0	0	#DIV/0!	#DIV/0!		-4.37778	16.16	17	21	17	22.6	22.2	79	16	11	23	23	18	87	4	21.9	0.0388889	-0.298842	0.422007	#VALUE!	#VALUE!	-0.101529	0.0790023	-0.323887	0.464116	0.465278	Fri	39948
322			5.07222	11.5	7.91667	8.5	7.91667	98.6111	83.3333		0.6	0	0	0	0	0	#DIV/0!	#DIV/0!		-5.07222	11.0476	8	15	10	12	11.8	77	18	13	12.1	21	16	90	3.33333	9.4	0.1625	-0.193398	0.78843	-0.193398	0.78843	-0.127634	0.640576	-0.0244228	0.150122	0.485417	Fri	39948
323			4.47778	9.44444	10.9222	12	10.9222	97	77.1111		1	0	0	0	0	0	#DIV/0!	#DIV/0!		-4.47778	10.875	10	14	12	11.9	11.9	76	18	14	12.2	19	15	94	3.83333	8.8	0.206667	-0.228594	0.760605	#VALUE!	#VALUE!	-0.307345	0.799138	-0.175556	0.666173	0.313194	Mon	39951
324			4.98333	13.8333	9.32778	10	9.32778	98.0556	82.5		0.2	0	0	0	0	0	#DIV/0!	#DIV/0!		-4.98333	12.45	13	15	14	14.4	14.1	76	19	14	15.5	21	16	100	3.16667	15.4	-0.0625	0.0614745	0.151412	0.0614745	0.151412	0.094709	0.229197	-0.134746	0.669518	0.333333	Mon	39951
325			4.98889	17.2222	9.06111	9.6	9.06111	96.9444	83.4444		1.1	0	0	0	0	0	#DIV/0!	#DIV/0!		-4.98889	15.8929	19	19	18	18.8	18.5	76	19	14	19	22	17	112	4.5	13.8	0.294118	-0.408361	0.931516	-0.408361	0.931516	-0.319451	0.946278	-0.271679	0.897112	0.347222	Mon	39951
326			4.72222	13.6667	9.98889	12	9.98889	97.7222	77.7778		1.1	0	0	0	0	0	#DIV/0!	#DIV/0!		-4.72222	12.1429	14	16	16	16.4	15.9	77	18	13	16.5	20	15	85	3.33333	13.8	0.173333	-0.173807	0.709576	-0.173807	0.709576	-0.103742	0.43716	-0.015	0.0380488	0.43125	Mon	39951
327			4.51667	14.0556	12.7111	16.5	12.7111	99.7222	59.5556		0.2	7.6	26.1	26.2	56	2.33333	10.7472	11.8636		3.08333	11.7222	15	15	14	31.2	29.5	79	16	11	31.2	18	13	76	2.83333	23.6	0.584615	-0.634667	0.974578	-0.634667	0.974578	-0.596908	0.955263	-0.46831	0.92783	0.477778	Wed	40282
328			3.98333	15.1111	7.00556	7.7	7.00556	98.1111	61.7222		0	6.3	17.4	18.3	54	3.5	10.6325	13.1818		2.31667	11.0571	10	16	7	9.5	9.1	78	17	12	10	19	14	81	5.66667	8.8	0.05	-0.0170532	0.00601282	-0.0170532	0.00601282	-0.12311	0.27549	-0.158515	0.830124	0.364583	Tue	39952
329			4.68889	11.8889	8.68333	9.5	8.68333	97.8333	76		0.2	7.7	15.9	20.5	75	2.66667	14.1693	20		3.01111	13.8889	9	25	12	14.1	13.9	78	17	12	14.3	20	15	97	2.83333	12.9	0.08	-0.178796	0.691568	-0.178796	0.691568	-0.0513538	0.441394	-0.0597938	0.585818	0.386806	Tue	39952
330			4.18333	12.6667	9.49444	10.2	9.49444	97	82.5556		0.1	7.6	19.1	19.1	88	2.83333	10.4261	10.7003		3.41667	10.3043	8	13	8	14.4	14.1	76	19	14	14.5	21	16	106	3.66667	11.8	0.1625	-0.200938	0.951542	-0.200938	0.951542	-0.2022	0.934496	-0.205259	0.913617	0.404167	Tue	39952
331			5.01111	12.8889	4.56667	6.1	4.56667	92.3333	87.6667		0.2	8.1	14.1	14.1	81	1.16667	10.8064	10.6015		3.08889	11.4839	14	14	13	9.1	8.7	76	17	14	9.1	19	16	88	5	4.7	0.275	-0.253077	0.842397	#N/A	#N/A	-0.229357	0.765013	-0.16167	0.625778	0.424306	Tue	39952
332			4.84444	11.3889	7.18333	8.6	7.18333	97.0556	100.778		0.1	8.3	18.1	18.1	90	0.833333	14.2937	13.9231		3.45556	20.4286	25	26	26	13.3	13.1	76	19	14	13.3	21	16	119	5.66667	9.6	0.23125	-0.288643	0.93721	-0.288643	0.93721	-0.236399	0.89611	-0.149781	0.931036	0.459028	Tue	39952
333			3.87222	23.0556	7.28889	7.8	7.28889	95.9444	74.5		-0.1	8.2	15.1	15.1	83	0.166667	21.3919	22.3704		4.32778	23.9231	13	29	27	17.9	18	80	15	10	18	15	10	88	4.16667	13.3	0.46	-0.398887	0.91075	-0.398887	0.91075	-0.374096	0.737036	-0.53741	0.698834	0.361806	Wed	39953
334			4.43333	18	7.9	8.6	7.9	97	71.2222		-0.2	8.2	14.8	14.8	69	1.16667	17.1191	16.6292		3.76667	18.4167	24	24	24	11.9	11.8	79	16	11	12.3	16	11	85	5.83333	9.9	0.181818	-0.225185	0.719412	-0.225185	0.719412	-0.294089	0.834005	-0.1748	0.603378	0.439583	Wed	39953
335			3.98333	10.8333	10.2833	12.7	10.2833	98.8889	52.6667		0.4	8.2	17.9	18	70	1.33333	11.8644	13.5094		4.21667	10.7727	11	14	12	14.5	14.1	76	19	14	14.5	20	15	64	3.5	11	0.233333	-0.224	0.879738	-0.224	0.879738	-0.155268	0.863913	-0.146744	0.867406	0.290972	Thu	39954
336			5.21111	9	9.18889	10	9.18889	96.8333	71.4444		0.2	8.1	18.3	18.3	76	0.666667	13.1518	16.7123		2.88889	9.27273	8	12	11	13.3	13.1	76	19	14	13.3	21	16	95	3.5	11.6	0.10625	-0.135655	0.924998	-0.135655	0.924998	-0.11607	0.849705	-0.119461	0.802439	0.332639	Thu	39954
337			5.22778	10.6667	8.05556	9.1	8.05556	98.2778	69.5		0.5	8	11.9	11.9	69	1.16667	11.2976	10.625		2.77222	9.51613	9	11	8	10.6	10.6	79	16	11	11	19	14	88	5	9.1	0.107143	-0.182923	0.701902	-0.182923	0.701902	-0.0760396	0.253308	-0.136405	0.326894	0.385417	Thu	39954
338			4.57222	14.8333	4.63889	7.9	4.63889	95	97.3889		1.8	8.3	16.5	16.5	90	0	12.4528	12.4528		3.72778	18.0435	27	27	24	21.8	23.3	80	14	10	23.4	18	14	135	3.66667	19	0.2	-0.769316	0.696562	#VALUE!	#VALUE!	-0.171268	0.339852	0.0432432	0.0817839	0.4	Thu	39954
339			4.58333	16.3889	8.92222	9.2	8.92222	96.5	78.8333		0.1	8.1	17.7	17.7	75	1.33333	10.1412	12.967		3.51667	9.09091	7	12	7	8.6	8.5	76	19	14	9.2	20	15	82	3.5	8	0.04	-0.0807564	0.596188	-0.0807564	0.596188	-0.0508221	0.323096	0.0262834	0.136205	0.429167	Thu	39954
340			5.18889	8.5	11.7389	15	11.7389	97.8333	71.6667		1.2	8.3	10.2	10.2	67	0.333333	4.46194	4.56376		3.11111	5.83333	5	9	5	14.3	13.7	77	18	13	14.3	21	16	84	3.83333	10.8	0.21875	-0.187785	0.783427	-0.187785	0.783427	-0.156689	0.741873	-0.143906	0.668033	0.45	Thu	39954
341			4.3	9.55556	10.1778	12.9	10.1778	99.5	75.5		0.1	8.1	18.1	18.1	81	0.5	12	14.3651		3.8	14.3	14	26	18	19.3	18	77	18	13	19.3	21	16	88	3.16667	15.6	0.23125	-0.110191	0.298341	-0.110191	0.298341	-0.242483	0.642275	-0.425664	0.903629	0.479861	Thu	39954
342			4.45	9.22222	12.8556	14.8	12.8556	99.0556	90.4444		0.1	8.1	14.5	14.5	80	1.5	7.77843	9.53947		3.65	8.27778	12	12	10	20.2	19.3	80	15	10	20.2	15	10	120	2.83333	15	0.52	-0.425817	0.955061	-0.425817	0.955061	-0.422967	0.902031	-0.480916	0.779864	0.419444	Fri	39955
343			3.8	18.2778	3.7	5.4	3.7	98.1667	60.4444		0.4	0	0	15.1	63	4.5	13.2272	#DIV/0!		-3.8	15.0385	14	18	15	15	14.6	77	18	13	15	19	14	83	4.16667	11.9	0.221429	-0.271503	0.880372	-0.271503	0.880372	-0.18293	0.850494	-0.170074	0.681579	0.43125	Fri	39955
344			4.27778	13.2222	5.43333	7.9	5.43333	97.5556	78.2778		0.1	8.2	16.7	16.7	88	1.66667	11.8553	15.8294		3.92222	14.5385	15	17	17	13.1	13.3	78	17	12	13.3	22	17	99	4.16667	11.2	0.111765	-0.176433	0.879542	-0.176433	0.879542	-0.111312	0.758226	-0.1245	0.685299	0.452778	Fri	39955
345			5.09286	10.4286	8.04286	9.4	8.04286	96.3571	73.6429		0.6	0	0	17.1	77	12.1667	13.3839	#DIV/0!		-5.09286	9.60714	11	14	13	14.1	13.7	77	17	13	14.3	21	17	95	4.5	10.9	0.188235	-0.120196	0.655764	#VALUE!	#VALUE!	-0.180905	0.891069	-0.185826	0.785577	0.468056	Fri	39955
346			4.42778	17.4444	9.37222	10.8	9.37222	97.2778	75.8889		0	8	21.2	21.2	78	0.833333	14.6163	12.0455		3.57222	9.3	9	12	8	12	11.4	76	19	14	13.9	21	16	88	3.16667	13.9	-0.11875	0.0675959	0.188859	0.0675959	0.188859	0.141905	0.479996	-0.0107843	0.00300418	0.493056	Fri	39955
347			4.36364	19	6.92727	7.3	6.92727	98.5455	72.4545		0.3	8.1	17.1	17.1	78	1.16667	11.0655	11.25		3.73636	15	14	20	14	12.9	12	79	16	11	12.9	19	14	100	4.16667	10.5	0.171429	-0.186212	0.848422	-0.186212	0.848422	-0.150467	0.857117	-0.169469	0.890963	0.295139	Mon	39965
348			3.65556	9.88889	12.1722	13.4	12.1722	97.8333	80.7222		0	7.9	15.8	15.8	83	1.33333	11.3497	14.4292		4.24444	8.23077	9	11	8	10.2	9.5	77	18	13	12.3	22	17	98	2	12	-0.105882	0.13001	0.766671	0.13001	0.766671	0.0614286	0.360195	0.0374739	0.139845	0.292361	Thu	39968
349			5.22778	13.5	8.66667	9	8.66667	97.9444	68.1111		0.2	8.2	14.4	14.4	71	0.666667	10.3199	11.25		2.97222	10.9091	11	13	11	12	11.6	76	19	14	12	21	16	82	3.5	9.6	0.15	-0.0889939	0.636734	-0.0889939	0.636734	-0.135968	0.836281	-0.12069	0.692482	0.411111	Mon	39965
350			5.60556	7.88889	6.29444	7.3	6.29444	95.6667	74.5556		0.4	8.2	15.8	15.8	62	0.666667	8.82581	9.96845		2.59444	8.30769	9	10	9	12.2	12.1	77	18	13	12.2	20	15	104	4.16667	8.9	0.22	-0.249934	0.895672	-0.249934	0.895672	-0.186136	0.882498	-0.192006	0.97032	0.444444	Mon	39965
351			5.11111	9.94444	8.72222	9.3	8.72222	97.3889	77.6111		0.3	8.1	18.7	18.7	81	1.16667	10.6119	13.0769		2.98889	10.9565	13	13	12	14.7	14.3	76	19	14	14.7	21	16	99	3.66667	11.6	0.19375	-0.23883	0.901201	-0.23883	0.901201	-0.198546	0.921289	-0.182468	0.842081	0.290278	Tue	39966
352			3.65556	3.83333	0.805556	1.4	0.805556	97.0556	83.2222		0.2	8.1	19.2	19.2	84	0.333333	14.6175	15.1779		4.44444	14.9091	18	18	16	13.4	13.6	82	13	8	14.4	12	7	92	3.5	12.9	0.0714286	-0.105242	0.467507	-0.105242	0.467507	-0.00909935	0.0063741	0.10625	0.511203	0.315972	Tue	39966
353			3.96667	16.7222	8.77222	9.1	8.77222	98	83		0.2	8	19.3	19.3	99	2.33333	11.6153	12.4919		4.03333	11.1071	11	13	11	10.6	10.6	77	18	13	10.8	22	17	96	4.5	9.1	0.0882353	-0.120251	0.928315	-0.120251	0.928315	-0.0974852	0.893087	-0.108571	0.824227	0.34375	Tue	39966
354			4.31111	8	11.7278	13.9	11.7278	99	75.6667		0.1	8	22.3	22.3	77	0.833333	10.6341	11.6449		3.68889	10.7059	10	60	9	14.2	13.9	77	18	13	14.2	20	15	90	2.66667	12.6	0.106667	-0.138835	0.697146	-0.138835	0.697146	-0.0830375	0.485314	-0.183813	0.780136	0.418056	Tue	39966
355			4.59444	14.4444	6.46111	6.8	6.46111	99.3889	72.4444		0.1	8	15	15	68	1.66667	15.9862	19.3548		3.40556	18.7368	18	21	17	12.5	12.5	77	18	13	12.5	21	16	94	3	10.1	0.15	-0.153172	0.930509	-0.153172	0.930509	-0.178591	0.929455	-0.146646	0.850867	0.450694	Tue	39966
356			4.32778	14.2778	8.25556	9	8.25556	98.2222	59.8333		0.2	7.2	12.6	12.6	61	3.33333	11.9158	13.6957		2.87222	14.5714	13	26	11	12	12	77	18	13	12.5	18	13	74	3.33333	11.6	0.0307692	-0.0650873	0.675106	-0.0650873	0.675106	-0.0238794	0.161284	-0.016875	0.037423	0.48125	Tue	39966
357			5.15	10.9444	8.98333	9.5	8.98333	98	96.3889		0.4	8.3	13.9	13.9	92	0.333333	10.0397	11.1647		3.15	10.6842	12	12	12	16.1	15.6	78	17	12	16.1	22	17	113	3	10.9	0.305882	-0.316119	0.97827	-0.316119	0.97827	-0.317139	0.957114	-0.265909	0.9233	0.331944	Wed	39967
358			4.91667	11.4444	5.69444	8.8	5.69444	94.2222	78.4444		-1	8.2	22.7	22.7	82	1.16667	8.79121	11.2655		3.28333	11	6	16	6	8.5	8.5	90	5	0	10.8	4	-1	78	5.5	9.1	0.6	-0.424437	0.49579	#VALUE!	#VALUE!	-0.069515	0.0357248	0	1	0.356944	Wed	39967
359			4.29444	10.9444	7.13333	7.6	7.13333	97.6667	74.7222		0.2	7.5	21.3	21.3	70	2	15.4889	15.053		3.20556	14	16	23	19	13.4	13.2	78	17	12	13.4	20	15	91	5.66667	9.9	0.233333	-0.277655	0.925087	-0.277655	0.925087	-0.19793	0.89357	-0.166667	0.775927	0.390972	Wed	39967
360			4.64444	11.4444	9.99444	10.6	9.99444	98.3889	81.2222		0.4	8.3	24.4	24.4	80	1.16667	11.0613	11.8735		3.65556	10.7059	12	14	12	19.7	19.1	76	19	14	19.7	21	16	95	2.66667	15.5	0.2625	-0.258763	0.949765	-0.258763	0.949765	-0.227135	0.903874	-0.193878	0.88692	0.420139	Wed	39967
361			4.29444	13.8889	1.95	6.2	1.95	99.1111	49.1111		1.4	8.3	22.6	22.6	57	1.83333	13.6044	16.9288		4.00556	13	17	17	16	17.6	16.6	80	15	10	17.6	22	17	82	3	13.4	0.247059	-0.393665	0.851156	-0.393665	0.851156	-0.283429	0.926705	-0.216755	0.930501	0.434028	Wed	39967
362			4.86667	11.7222	6.21667	8.1	6.21667	97.7222	68.0556		0.2	7.5	17.5	17.5	72	3.16667	9.76521	10.8359		2.63333	8.52778	8	14	7	10	10	86	9	4	10.5	5	0	76	5.83333	8	#DIV/0!	-0.164408	0.183046	-0.164408	0.183046	-0.154303	0.383819	0.00742187	0.0185547	0.334722	Thu	39968
363			3.88333	20.5556	7.33333	8.7	7.33333	97.1111	95.6667		0.2	8	20.7	20.7	97	1.5	11.7914	13.8462		4.11667	14.88	12	18	16	12.2	12.3	77	18	13	14.1	20	15	116	4	11	0.08	-0.112687	0.224195	-0.112687	0.224195	-0.0859448	0.0967113	0.0757218	0.763837	0.364583	Thu	39968
364			5.13333	14.4444	10.3889	11.5	10.3889	94.7222	63.7778		0.8	8	26.6	26.6	83	1	10.8535	13.5714		2.86667	7.34375	10	12	7	17.6	16.2	79	16	11	17.6	22	17	83	5.16667	10.9	0.394118	-0.481161	0.906474	-0.481161	0.906474	-0.425441	0.971532	-0.392727	0.948871	0.397222	Thu	39968
365			4.21111	13.9444	7.46667	9.5	7.46667	97.7222	84.2222		0.3	8.1	26.3	26.3	95	0.5	13.4843	14.9432		3.88889	14.2895	28	28	23	20.3	21.6	88	7	2	23.1	4	-1	107	6.16667	22.7	2.4	-2.45353	0.755426	-2.45353	0.755426	-0.203704	0.0592475	-0.433333	1	0.434722	Thu	39968
366			4.47222	11.4444	12.2167	16	12.2167	95.5	64.6111		0	8.2	21.7	21.7	63	0.833333	8.52547	8.61111		3.72778	6.11765	6	8	8	14.1	13.8	78	17	12	15.7	20	15	82	2.66667	14.4	-0.02	0.0436699	0.182049	0.0436699	0.182049	0.0394737	0.158471	0.129907	0.617862	0.45	Thu	39968
367			3.43333	16.2778	16.9111	19.2	16.9111	96.5556	79.1111		0.1	8	27.5	27.5	75	1.5	11.6123	12.3874		4.56667	7.90909	10	10	8	21.9	22	79	16	11	23.4	22	17	87	3.5	21.1	0.0470588	-0.159689	0.504221	-0.159689	0.504221	0.0319119	0.0753052	0.0631405	0.814854	0.413194	Fri	39969
368			4.63333	15.1667	8.87778	9.7	8.87778	99.6111	56.1667		0.2	8	26.7	26.7	52	1.66667	14.5157	17.0607		3.36667	12	11	23	11	14.7	14.6	76	21	14	14.8	24	17	69	2.83333	11.6	0.182353	-0.155136	0.89658	-0.142287	0.916741	-0.18276	0.960596	-0.168741	0.946833	0.438889	Fri	39969
369			4.3	11.0556	10.9556	12.2	10.9556	96.4444	73.4444		0.7	8	18.5	18.5	74	0.5	8.04525	8.16777		3.7	10.2128	13	17	11	13.3	13.5	79	15	11	14.3	17	13	84	7.66667	11.5	0.138462	-0.474101	0.69115	#VALUE!	#VALUE!	-0.153923	0.473573	0.005	0.000668449	0.464583	Fri	39969
370			4.78889	14.7222	8.92778	9.6	8.92778	96.8889	72.5556		0.2	8.1	16.3	16.3	71	1	12.4985	13.1452		3.31111	13.25	13	15	14	13.9	13.6	78	17	12	13.9	19	14	95	3.83333	10.4	0.25	-0.294502	0.819047	-0.294502	0.819047	-0.270462	0.871887	-0.13536	0.66901	0.333333	Tue	39973
371			5.36667	11.9444	6.41667	6.9	6.41667	96	82.6667		0.3	8.1	18.3	18.3	80	0	11.5094	11.5094		2.73333	9.57143	9	13	7	19.3	18.6	77	18	13	19.3	20	15	104	3.33333	12.6	0.446667	-0.48621	0.976319	-0.48621	0.976319	-0.447854	0.976872	-0.40229	0.976001	0.375694	Tue	39973
372			4.77778	16.2222	8.98889	9.8	8.98889	97.5556	75.7222		0.4	8.1	11.4	11.4	72	0.5	11.0476	13.8182		3.32222	12.24	12	18	8	12.2	12.8	78	17	12	12.8	19	14	95	4	10	0.157143	-0.164955	0.74505	-0.164955	0.74505	-0.1956	0.77032	-0.0714286	0.424929	0.414583	Tue	39973
373			4.63103	8.17241	10.4552	12.5	10.4552	95.8276	80.0345		0.1	8	16.4	16.4	71	1	8.57014	8.47545		3.36897	7.91304	8	10	8	21.5	19.4	78	17	12	21.5	20	15	98	3.66667	19.4	0.14	-0.234683	0.497282	-0.234683	0.497282	-0.131006	0.507052	-0.228571	0.797859	0.385417	Mon	40448
374			4.80556	11.3889	7.22222	8	7.22222	97	77.6667		0.1	0.4	0	20.7	78	23.3333	15.4109	#DIV/0!		-4.40556	12.4	19	22	8	8.9	8.5	84	11	6	9.1	8	3	66	7.33333	8.5	0.133333	0.0259926	0.0121604	0.0259926	0.0121604	-0.0283049	0.0031833	0.0132353	0.00237286	0.463194	Tue	39973
375			5.33889	13.1667	10.3833	12	10.3833	97.8889	73.7778		0.2	8.3	15.4	15.4	78	0.5	11.3326	12.1739		2.96111	12.1905	14	14	13	17.3	16.7	78	17	12	17.3	21	16	100	3.33333	12.7	0.2875	-0.343789	0.959727	-0.343789	0.959727	-0.296473	0.951855	-0.316129	0.922043	0.363194	Wed	39974
376			4.75556	14.5	7.92778	9.7	7.92778	98	89.3333		0	8.1	14.7	14.7	91	0.166667	12.3556	12.9515		3.34444	13.6207	16	16	12	13.4	13.2	77	18	13	13.4	20	15	115	4.66667	10.8	0.173333	-0.182498	0.938615	-0.182498	0.938615	-0.156775	0.864771	-0.2125	0.931385	0.390972	Wed	39974
377			4.88889	15.3333	8.91667	9.9	8.91667	97.4444	78.4444		0.2	8.1	13.5	13.5	76	0.333333	13.6709	15.9763		3.21111	16.5385	18	19	19	15.4	14.8	77	18	13	15.4	20	15	95	4.16667	13.6	0.12	-0.205186	0.642664	-0.205186	0.642664	-0.203896	0.492846	-0.0516032	0.345138	0.414583	Wed	39974
378			4.36786	13.5	9.88571	12	9.88571	97.2857	104.821		0.1	7.7	22	22	98	1.83333	11.4495	14.1935		3.33214	10	9	15	8	15.2	15.7	77	18	13	15.7	21	16	119	3	14.7	0.03125	-0.0537676	0.265286	-0.0537676	0.265286	-0.0786517	0.267263	-0.192514	0.651033	0.371528	Wed	40282
379			4.36111	16.5556	5.13889	6.5	5.13889	99.1667	76.3889		0.1	8.1	17.3	17.9	72	0.666667	24.1558	46.1333		3.73889	23.2857	23	28	24	16.7	16.2	77	18	13	16.7	19	14	95	3.33333	13	0.264286	-0.229274	0.916393	-0.229274	0.916393	-0.26554	0.897195	-0.341068	0.959387	0.371528	Thu	39975
380			4.46667	16.1111	10.4889	11.2	10.4889	98	91.3333		0.4	8	21.9	21.9	103	2	15.2029	15.9273		3.53333	14.4444	14	22	12	15.9	16.1	76	19	14	16.1	21	16	108	2.83333	14.6	0.08125	-0.103312	0.852399	-0.103312	0.852399	-0.101763	0.843689	-0.114059	0.886806	0.479167	Thu	39975
381			4.44444	20.3889	6.71111	9.2	6.71111	97.1111	65		0.3	8.2	16.2	16.2	65	1	14.4803	30.2804		3.75556	14.875	15	21	16	14	14	78	17	12	14.1	24	19	83	5.16667	10.2	0.2	-0.25219	0.876286	-0.25219	0.876286	-0.224009	0.825146	-0.126087	0.632884	0.372222	Fri	39976
382			4.16111	14.1667	12.0556	13.8	12.0556	98.1667	77.3333		0.1	8.1	28.8	28.8	75	1.66667	9.89635	14.1176		3.93889	9.46667	9	11	10	17.9	17.3	76	19	14	17.9	20	15	86	2.33333	13.7	0.28	-0.215354	0.833544	-0.215354	0.833544	-0.291912	0.972908	-0.251794	0.937548	0.397222	Mon	39979
383			4.9	12.1111	6.60556	7.7	6.60556	97.6111	76.4444		-0.1	8.2	14.1	14.1	85	0.666667	13.5576	15.7542		3.3	14.1034	12	21	13	11.1	10.3	78	17	12	12.2	18	13	91	4.66667	11.4	-0.0230769	-0.0519586	0.101204	-0.0519586	0.101204	0.0904186	0.30226	0.0721997	0.0954928	0.41875	Mon	39979
384			4.29444	15.6111	8.78333	9.6	8.78333	95.6667	59.4444		0.1	8	24.8	24.8	66	1.16667	9.66345	11.8377		3.70556	11.5714	13	14	11	16.1	16.5	77	18	13	16.5	20	15	72	5.66667	12.1	0.266667	-0.333786	0.839028	-0.333786	0.839028	-0.32181	0.918113	-0.343436	0.852056	0.365972	Tue	39980
385			4.48889	12.7778	7.64444	8.6	7.64444	98.1667	88.8889		0	8	19.1	19.1	93	2.33333	14.7481	15.5285		3.51111	14.4167	13	17	13	11.9	11.7	78	17	12	12.1	20	15	103	3.83333	10.5	0.0933333	-0.0825485	0.624484	-0.0825485	0.624484	-0.113941	0.847375	-0.0928954	0.627452	0.456944	Thu	39982
386			4.58333	13.6111	10.3333	13.7	10.3333	94.7778	76.5		0.1	8.1	17.8	17.8	71	0.333333	13.7166	13.9608		3.51667	13.3704	14	16	12	19.1	20	81	14	9	20.4	16	11	97	4.33333	11.2	0.718182	0.0784591	0.0147181	0.0784591	0.0147181	-0.76922	0.440913	-0.893217	0.261353	0.459028	Fri	39983
387			5.01111	13.8333	7.13333	8.6	7.13333	97.2778	76.6667		0.1	8.2	21.3	21.3	83	1.5	10.5418	12.5294		3.18889	8.5	7	14	7	10.4	10.2	77	18	13	10.4	20	15	106	3.16667	9	0.0933333	-0.0585036	0.198342	-0.0585036	0.198342	-0.171295	0.632254	-0.285007	0.901817	0.48125	Fri	39983
388			4.56111	13.7222	10.2444	12	10.2444	95.7778	59.6111		0.3	8	27.2	27.2	62	1	18.5829	21.76		3.43889	13.5	17	17	17	20.9	20.5	77	18	13	20.9	20	15	87	2.83333	13.9	0.466667	-0.454522	0.951904	-0.454522	0.951904	-0.547157	0.973131	-0.501812	0.926825	0.476389	Tue	39987
389			4.56667	18	8.09444	8.9	8.09444	98.9444	71.4444		0.3	8.1	14.2	14.2	74	1.5	12.5092	12.4017		3.53333	14.5	18	18	13	11.7	12.1	78	17	12	12.2	22	17	95	4.5	10.3	0.0823529	-0.124482	0.575569	-0.124482	0.575569	-0.168618	0.614645	-0.0851282	0.388222	0.363889	Thu	39989
390			4.85	8.83333	6.23889	8.6	6.23889	98	83.5		0	6.8	17.6	18.2	79	3	18.3029	24.6154		1.95	6.33333	4	10	3	4.3	4.3	98	0	-8	4.7	0	-8	82	0.833333	4.3	0	-0.211765	0.529412	0	1	0	1	0	1	0.458333	Thu	39989
391			5.38889	13.3333	9.28889	10	9.28889	98.1111	64.1667		0.3	8.3	24	24	67	1	12.3445	15.9468		2.91111	11.1	12	14	13	15.6	15.1	78	17	12	15.6	20	15	90	3.16667	10.6	0.333333	-0.336772	0.960152	-0.336772	0.960152	-0.337703	0.909442	-0.201656	0.88256	0.377083	Fri	39990
392			5.61667	11.1111	10.1889	11.4	10.1889	95.8889	58.2222		1.3	8.3	13.2	13.2	61	0.166667	8.61953	10.7755		2.68333	9.04167	9	12	10	17.7	17.8	76	19	14	17.8	21	16	70	3.83333	12.7	0.3125	-0.434891	0.939684	-0.434891	0.939684	-0.323646	0.967687	-0.334921	0.942962	0.475694	Fri	39990
393			3.37059	11.5882	13.6	14.4	13.6	99	90.1176		0.2	7.6	12.1	13	84	3	6.53649	8.09365		4.22941	5.9	6	7	6	12.4	12.1	77	18	13	13.4	20	15	98	3.16667	12.8	-0.0266667	-0.100422	0.37722	-0.100422	0.37722	-0.00205108	0.0004419	0.0140351	0.0127882	0.413889	Mon	39993
394			5.41667	14.4444	8.96111	9.6	8.96111	94.8333	67.5		0.3	8.1	17.7	17.7	70	1.83333	11.9777	12.4211		2.68333	11.8077	10	13	10	13.4	12.8	77	17	13	13.4	19	15	80	4.16667	10.1	0.22	-0.232798	0.935871	#VALUE!	#VALUE!	-0.220554	0.887343	-0.141346	0.793428	0.466667	Mon	39993
395			4.38889	16.8889	8.30556	8.7	8.30556	97.3333	78		0.2	8.1	19.1	19.1	87	0.666667	20.3687	20.1053		3.71111	21	22	23	20	13.3	12.9	76	19	14	13.3	21	16	94	3.33333	11.6	0.10625	-0.103887	0.946296	-0.103887	0.946296	-0.109409	0.943183	-0.0891566	0.900695	0.284028	Tue	39994
396			5.04444	19.7778	8.04444	8.8	8.04444	94.1111	77.1667		0.5	8.1	13.2	13.2	80	0.5	16.91	15.4386		3.05556	19.16	23	23	21	16.9	16.6	77	17	13	17.3	20	16	98	4	13.4	0.21875	-0.358565	0.885442	#VALUE!	#VALUE!	-0.246542	0.748373	-0.191379	0.473384	0.322222	Tue	39994
397			5.32222	15	6.66111	7.9	6.66111	94.8333	78.2778		0	8.2	17.9	17.9	78	0	17.549	17.549		2.87778	14.44	15	17	16	23.7	22.1	77	18	13	23.7	22	17	106	4	18.9	0.282353	-0.338644	0.912899	-0.338644	0.912899	-0.246731	0.882898	-0.173073	0.801187	0.295833	Wed	39995
398			4.21667	19.6111	6.60556	7.6	6.60556	97	81.6111		0.2	8	12.7	13.2	82	1.83333	17.245	16.4935		3.78333	21.6552	22	50	22	12.2	11.8	76	19	14	12.3	20	15	94	4.66667	11	0.08	-0.168589	0.680246	-0.168589	0.680246	-0.0524255	0.606783	-0.0215054	0.189753	0.317361	Wed	39995
399			5.15	13.6667	7.12778	7.6	7.12778	97	96.0556		0.3	8.3	11.7	11.7	90	1	10.6747	12.0619		3.15	11.1154	12	13	11	12	11.8	77	18	13	12	20	15	105	4.16667	9.7	0.153333	-0.214683	0.935947	-0.214683	0.935947	-0.153777	0.893743	-0.0893741	0.93326	0.338194	Wed	39995
400			4.94444	13.2222	8.15556	9.3	8.15556	97.0556	55.3333		0.4	8	22.8	22.8	69	2.33333	14.6063	15.4054		3.05556	15.2353	19	28	28	26.9	23.9	77	18	13	26.9	19	14	101	2.66667	16.7	0.728571	-0.504231	0.923791	-0.504231	0.923791	-0.647393	0.961691	-0.708805	0.932333	0.359028	Wed	39995
401			4.66667	10.2222	15.1222	16.5	15.1222	100	73.8333		0.3	7.9	23.8	23.8	74	1.66667	11.8339	14.6462		3.23333	11.5294	13	14	13	27.7	26.6	77	18	13	27.7	21	16	100	2.66667	24.2	0.21875	-0.221393	0.869789	-0.221393	0.869789	-0.188181	0.815625	-0.264627	0.944411	0.378472	Thu	40325
402			5.13889	6.16667	8.12222	9.9	8.12222	97	81.5		0.6	8.1	21.9	22	83	1	8.49807	10.4038		2.96111	6.6875	10	11	11	20	17.4	78	17	12	20	20	15	102	2.5	8.3	0.78	-0.677364	0.946359	-0.677364	0.946359	-0.63	0.9401	-0.838372	0.983152	0.328472	Thu	39996
403			4.44444	13.5556	9.89444	10.8	9.89444	98.6667	84.1667		0.3	8	19.6	19.6	87	2.33333	14.1828	16.4017		3.55556	13.8947	14	16	14	16.1	15.7	76	19	14	16.1	21	16	102	3	14.8	0.08125	-0.263195	0.577863	-0.263195	0.577863	-0.04472	0.422356	-0.0368766	0.208918	0.354167	Thu	39996
404			5.32222	9.16667	10.5	11.3	10.5	95.2778	54.7222		0.9	8	18.9	18.9	68	0	12.3934	12.3934		2.67778	12.0455	17	17	15	25.1	22.8	80	13	10	25.1	19	16	78	3.5	16.1	0.5625	-0.802527	0.856726	#N/A	#N/A	-0.47732	0.77351	-0.387917	0.638329	0.366667	Thu	39996
405			4.67222	15.1667	12.5222	14.9	12.5222	97.5556	82.9444		0	7.9	27.1	27.1	86	1.16667	18.3383	21.5936		3.22778	17.5909	16	52	52	24.3	23.3	77	18	13	24.3	20	15	100	3.5	16.8	0.5	-0.426852	0.880246	-0.426852	0.880246	-0.426953	0.840802	-0.317381	0.949129	0.381944	Thu	39996
406			5.34444	12.5	9.88889	11	9.88889	96.9444	70.7778		0.5	8.1	22.8	22.8	75	0.5	12.5232	11.1765		2.75556	14.2174	14	16	16	19.1	18.7	76	19	14	19.1	21	16	101	3.66667	13.9	0.325	-0.287756	0.928692	-0.287756	0.928692	-0.369193	0.954215	-0.437963	0.969437	0.4	Thu	39996
407			4.51765	19.1765	8.5	9.4	8.5	98.5882	80.6471		0.2	6.5	15	15.3	81	2.16667	13.0575	20.6897		1.98235	11.75	10	19	11	7.3	7	86	9	4	11.7	11	6	92	3.16667	11.4	-0.683333	0.278424	0.379581	0.278424	0.379581	0.136957	0.0616226	-0.202973	0.345966	0.415278	Thu	39996
408			3.89444	24.4444	12.0833	14.4	12.0833	95.4444	62.2222		0.8	8.1	22.4	22.4	62	1.83333	15.4242	18.7448		4.20556	21.0741	25	25	22	15.9	15.4	81	12	9	15.9	14	11	79	4.33333	12.6	0.3	-0.342127	0.641074	#N/A	#N/A	-0.277564	0.737816	-0.389189	0.929407	0.442361	Thu	39996
409			4.98235	16.2941	8.15882	9.3	8.15882	97.0588	63.4706		0	8.2	14.4	14.4	76	0.833333	14.6322	14.4		3.21765	23.2857	22	31	26	9.4	9.4	85	10	5	10.2	6	1	79	2.16667	8.2	1.2	-0.127027	0.459947	-0.127027	0.459947	-0.038961	0.0297737	0.0372549	0.078359	0.479167	Thu	39996
410			4.74444	12.6111	5.99444	7.4	5.99444	98.0556	88.4444		0.6	8.2	18.2	18.2	81	1.5	12.7804	14.3874		3.45556	14.9394	20	20	18	17.9	17.4	79	16	11	17.9	17	12	110	5.33333	12.2	0.475	-0.443963	0.851896	-0.443963	0.851896	-0.539279	0.830545	-0.378533	0.844958	0.490972	Thu	39996
411			4.68889	17.7778	6.42222	7	6.42222	97.8333	65.4444		-0.2	8.1	18.6	18.6	83	0.5	18.1745	19.6825		3.41111	17.7143	22	26	23	8.2	8.3	81	14	9	9.1	10	5	75	5.66667	8.8	-0.12	-0.0743209	0.210112	-0.0743209	0.210112	0.0522105	0.290319	0.0628019	0.155214	0.333333	Mon	40000
412			4.33333	19.5556	10.2667	10.8	10.2667	98	75.9444		-0.1	7.1	20.4	20.6	81	2.16667	17.6379	16.4516		2.76667	14.7674	15	19	16	13.3	12.9	82	13	8	13.4	15	10	93	7	11.2	0.21	-0.121514	0.547165	-0.121514	0.547165	-0.117975	0.298878	0.0907258	0.0371016	0.423611	Mon	40000
413			5.67222	11.6111	9.42222	11.6	9.42222	95.8889	83.7222		1.7	8.4	19.6	19.6	89	0	11.3295	11.3295		2.72778	13.75	20	20	18	28.6	28.2	78	17	12	28.6	18	13	102	3.16667	22.1	0.5	-0.802686	0.839203	-0.802686	0.839203	-0.464384	0.909136	-0.347904	0.936665	0.488889	Mon	40000
414			4.77222	11.5556	7.8	10.1	7.8	94.8889	95.4444		0.5	7.4	16.4	16.4	80	2	9.56102	12.8627		2.62778	9.20588	6	17	10	20.3	18.9	79	15	11	20.3	19	15	99	5.66667	15.2	0.34	-0.603837	0.829757	#VALUE!	#VALUE!	-0.370705	0.76955	-0.1179	0.397831	0.385417	Tue	40001
415			3.79444	16.0556	7.43333	11.9	7.43333	99.3333	100.611		-0.6	5.1	13.5	14	91	3.33333	22.633	#DIV/0!		1.30556	12	10	20	19	6.7	6.6	97	0	-7	7.3	1	-6	89	0.833333	6.6	-0.0166667	-0.3	0.457627	0	1	0	1	0	1	0.403472	Tue	40001
416			4.46111	17.5	7.88889	9.5	7.88889	96.9444	79.6111		-0.2	8.1	19.9	19.9	74	1.83333	21.2002	26.0131		3.63889	29.3889	29	35	29	8.2	9.1	96	1	-6	9.7	0	-7	78	2.83333	9.1	0.128571	-0.261062	0.14217	0	1	0	1	0	1	0.48125	Tue	40001
417			5.53889	10.7222	12.3111	13.6	12.3111	93.3889	77.5		0.8	8.3	19.3	19.3	75	0.5	8.7219	9.67419		2.76111	8.28571	10	10	10	23.1	19.7	78	16	12	23.1	22	18	98	3.33333	13.5	0.533333	-0.616929	0.89507	#VALUE!	#VALUE!	-0.464316	0.960013	-0.50286	0.980571	0.372917	Thu	40003
418			5.39444	14.5556	7.95556	9.7	7.95556	94.5	79.6667		1.1	7.4	21.5	21.5	72	4.16667	9.48658	8.68687		2.00556	7.28571	12	12	12	21.2	19	77	18	13	21.2	20	15	90	3.33333	12.4	0.586667	-0.408349	0.807832	-0.408349	0.807832	-0.379398	0.66665	-0.469915	0.544173	0.375	Fri	40004
419			4.9	16.7222	10.4667	11.2	10.4667	96.5	80.5556		0	7.7	30.2	30.2	83	1.33333	17.2279	19.6104		2.8	14.25	14	15	15	9.5	9.5	97	2	-7	9.8	0	-9	83	0.5	9.5	0	-0.06	0.466667	0	1	0	1	0	1	0.446528	Fri	40004
420			4.3	10.8333	6.69444	7.8	6.69444	98.4444	83.6667		0.3	8.1	21.5	21.5	78	1.5	8.50993	8.61723		3.8	9.48276	9	16	8	16	15	78	17	12	16	19	14	109	4.66667	13.3	0.192857	-0.1494	0.449728	-0.1494	0.449728	-0.160863	0.330065	-0.449462	0.91305	0.471528	Fri	40004
421			4.36111	10.8889	10.5444	11.6	10.5444	97	73.9444		0.8	8	27.8	27.8	79	1	12.6337	14.1117		3.63889	13.5789	18	18	18	24.8	23.2	79	16	11	24.8	17	12	101	3	19.3	0.458333	-0.550688	0.87856	-0.550688	0.87856	-0.322481	0.862898	-0.351148	0.707847	0.374306	Mon	40007
422			4.60556	10.9444	8.99444	9.4	8.99444	96	87.5		0.2	8.1	25.6	25.6	102	1.33333	10.3774	12.2196		3.49444	9.46429	11	12	12	15.8	14.6	77	18	13	15.8	19	14	109	4.5	10.3	0.392857	-0.286798	0.934501	-0.286798	0.934501	-0.305668	0.859502	-0.390633	0.806263	0.411111	Mon	40007
423			5.27222	7.27778	7.18333	8.5	7.18333	95	72.7778		0.4	8	20.5	21.5	72	1.66667	6.60974	8.95197		2.72778	6.59375	6	10	6	10.1	9.5	76	19	14	10.1	20	15	83	5.16667	7.1	0.2	-0.0654202	0.281783	-0.0654202	0.281783	-0.118706	0.469618	-0.179984	0.445457	0.467361	Mon	40007
424			3.64444	19.5556	15.9389	17.9	15.9389	96	72.1111		0.3	7.1	23.1	23.1	73	0.333333	10.288	12.3861		3.45556	11.8421	10	15	10	31.5	31.6	77	18	13	31.6	19	14	86	3	24.9	0.471429	-0.528264	0.922253	-0.528264	0.922253	-0.387431	0.883505	-0.312447	0.798277	0.415972	Tue	40008
425			5.18889	15.0556	8.56111	9.2	8.56111	91.8333	89.1667		0.5	8.3	15.4	15.4	75	1.5	11.9803	11.5789		3.11111	15.3077	16	19	15	13.4	12.7	76	16	14	13.4	18	16	106	4.16667	10.8	0.1625	-0.247047	0.74835	#N/A	#N/A	-0.156227	0.877995	-0.191899	0.903288	0.480556	Tue	40008
426			4.03889	13.1667	5.57778	7.5	5.57778	97.3889	87.5		-0.1	7.1	0	27	62	4.5	16.8495	#DIV/0!		3.06111	13.5385	15	17	12	17.9	18	79	16	11	21.6	16	11	99	2	21.1	-0.290909	0.228114	0.94235	0.228114	0.94235	0.265068	0.971876	0.25625	0.918022	0.288194	Thu	40010
427			5.78333	13.6111	9.06667	10	9.06667	97.7778	62.3333		0.2	1.4	0	12.8	72	29	11.8286	#DIV/0!		-4.38333	11.1053	10	16	11	14.2	14.7	76	19	14	14.7	21	16	106	3	11.8	0.15	-0.211488	0.905441	-0.211488	0.905441	-0.192635	0.835245	-0.13346	0.619636	0.3	Thu	40010
428			4.27222	16.5556	9.11111	9.8	9.11111	99.1667	62.5556		0.1	8	18.7	18.7	91	1.5	15.1703	11.8354		3.72778	18.1111	16	21	17	14.6	14.2	76	20	14	14.6	22	16	96	2.83333	13.1	0.09375	-0.0593532	0.77064	-0.0601124	0.757757	-0.0910748	0.915598	-0.0911111	0.807458	0.3375	Thu	40010
429			5.13333	13.5	10.9	12.1	10.9	94	64.1667		0.8	7.9	26.9	26.9	60	1.16667	14.8927	11.9027		2.76667	14.9091	18	18	15	26.4	24.6	77	17	13	26.4	24	20	74	5.33333	14.6	0.59	-0.659788	0.983836	#VALUE!	#VALUE!	-0.672334	0.973654	-0.635995	0.946148	0.359722	Thu	40010
430			4.55	15.0556	10.85	11.4	10.85	98.5	78.1667		0.5	8.1	21.4	21.4	84	1.5	9.87043	9.1453		3.55	12.25	10	14	10	16.7	16.3	78	17	12	16.7	20	15	96	3.83333	13.6	0.206667	-0.27852	0.955716	-0.27852	0.955716	-0.240652	0.947777	-0.2271	0.922694	0.397222	Thu	40010
431			3.88333	13.4444	8.22222	9.2	8.22222	97.5556	64.1667		0.2	7.7	22.4	22.4	89	2.5	12.1685	13.5347		3.81667	14.5	13	20	15	15.3	14.8	78	17	12	15.3	20	15	85	2.83333	13.1	0.146667	-0.137727	0.925757	-0.137727	0.925757	-0.155589	0.92652	-0.162667	0.869456	0.418056	Thu	40010
432			4.92778	24.2778	15.05	15.5	15.05	95.2222	57.8889		0.3	8.3	26.7	26.7	64	0.5	21.6269	24.8372		3.37222	17.6429	21	21	17	27.5	26.9	78	17	12	27.5	20	15	84	2.16667	22.5	0.333333	-0.256332	0.749763	-0.256332	0.749763	-0.298131	0.82843	-0.168844	0.99413	0.477778	Thu	40010
433			3.91667	25	12.0778	12.6	12.0778	98.6667	77.9444		0.2	8	27.2	27.2	81	1.33333	20.3879	27.2		4.08333	22.1538	23	27	26	21.3	20.4	81	14	9	21.3	22	17	86	2	18	0.194118	-0.464364	0.74143	-0.464364	0.74143	-0.203125	0.935985	-0.174335	0.881284	0.498611	Thu	40010
434			5.22778	11.7222	8.26111	10.1	8.26111	96.8333	60		0.1	8.2	14.2	14.2	62	0.333333	11.5202	11.6393		2.97222	11.8095	13	14	13	13.4	12.8	76	19	14	13.4	21	16	73	3.33333	9.4	0.25	-0.178779	0.896569	-0.178779	0.896569	-0.217315	0.960447	-0.199336	0.977851	0.420833	Fri	40011
435			3.97778	21.0556	9.16111	11.4	9.16111	97.9444	66.4444		0.2	8	19.6	19.6	80	1.33333	18.9488	24.6541		4.02222	20.9643	11	26	13	12.9	12.9	81	14	9	14	17	12	90	4.5	11.5	0.116667	-0.279092	0.830972	-0.279092	0.830972	-0.186415	0.639618	-0.0124324	0.00278972	0.354167	Mon	40014
436			3.51667	14.3889	11.6611	13.7	11.6611	98.9444	76.5556		-0.1	7.5	15.2	16.2	87	3.33333	18.3372	23.75		3.98333	14.8125	14	16	16	11.1	11.2	78	17	12	13.1	17	12	91	2.5	9.6	0.125	-0.0368421	0.0459456	-0.0368421	0.0459456	-0.0633824	0.0791189	0.220267	0.989752	0.372222	Mon	40014
437			4.78889	15.8333	11.5222	12.2	11.5222	95.1667	77.2222		0.6	8.1	15.4	15.4	78	0.333333	10.0691	10.3704		3.31111	13.0357	13	17	11	13.7	13.3	77	17	13	13.7	19	15	97	4.5	11.8	0.126667	-0.174313	0.854745	#VALUE!	#VALUE!	-0.120321	0.791659	-0.0611111	0.700231	0.4375	Mon	40014
438			4.21667	17.1111	9.10556	9.8	9.10556	95.5556	85		0.1	7.9	24.7	24.7	90	1.33333	18.108	20.4132		3.68333	17.7308	25	25	20	11.7	11.8	76	19	14	11.8	21	16	97	4.16667	10.4	0.08125	-0.159478	0.840465	-0.159478	0.840465	-0.0993211	0.789048	-0.0437669	0.785373	0.479167	Mon	40014
439			3.91667	21.1667	13.2778	13.9	13.2778	98.4444	102		0.1	8	27.4	27.4	89	1.66667	14.143	17.3968		4.08333	15.3889	17	17	15	15.4	15.2	76	19	14	15.4	21	16	119	2.83333	14.1	0.08125	-0.0892667	0.869191	-0.0892667	0.869191	-0.0679975	0.741476	-0.107143	0.854121	0.350694	Tue	40015
440			5.56111	10.5	6.97222	7.2	6.97222	97.0556	74.3889		0.2	8	18.5	18.5	79	0.666667	7.31429	8.50575		2.43889	8.16667	8	10	7	7.9	8.1	77	17	13	8.7	20	16	89	3.83333	8.4	-0.03125	-0.0674078	0.365143	#VALUE!	#VALUE!	0.00559185	0.0182017	0.025	0.134011	0.360417	Tue	40015
441			3.83889	13.6111	4.92778	7.2	4.92778	99.0556	85.1667		0.1	7.6	18.6	18.6	84	2	13.2326	14.1445		3.76111	15.9	15	22	15	17.6	17.3	78	17	12	18.2	19	14	101	3.16667	13.9	0.264286	-0.400177	0.85527	-0.400177	0.85527	-0.261952	0.71087	-0.0523904	0.0933515	0.384722	Tue	40015
442			4.17222	14.7222	14.8167	16	14.8167	98.9444	70		0.3	8	21.2	21.2	61	0.833333	13.1513	11.9437		3.82778	13.0625	15	16	12	18.3	17.7	77	18	13	18.3	20	15	82	2.5	14	0.286667	-0.260418	0.946963	-0.260418	0.946963	-0.287826	0.936713	-0.214855	0.964611	0.41875	Tue	40015
443			4.61111	12.5556	10.7944	11.3	10.7944	98.9444	70.8889		0	7.4	11.7	13.3	82	2	11.3687	30		2.78889	6	6	7	7	12.6	12.6	77	18	13	12.6	18	13	85	3.5	10.7	0.146154	-0.124462	0.926461	-0.124462	0.926461	-0.141418	0.903469	-0.17117	0.846603	0.453472	Tue	40015
444			4.60556	5.5	6.3	7.7	6.3	98.1111	57.8333		0	8.2	18.2	18.2	62	1.16667	10.5339	13.8403		3.59444	8.47368	6	14	6	6.8	6.5	88	7	2	9.6	6	1	64	6.16667	8	-1.2	-0.320462	0.316146	-0.320462	0.316146	-0.259121	0.0741964	-0.428391	0.318968	0.489583	Tue	40015
445			5.86111	11.8889	8.62222	10.4	8.62222	93.8889	81.1667		0.3	8	19.7	19.7	77	1.5	11.5501	12.5079		2.13889	12.3226	12	16	15	17	16.9	77	18	13	17	20	15	106	5	12.4	0.306667	-0.267411	0.893457	-0.267411	0.893457	-0.292513	0.904759	-0.348872	0.904971	0.377778	Wed	40016
446			5.08889	1.33333	5.92778	6.7	5.92778	95.3889	68.4444		0.3	7.9	24.2	24.2	63	1.5	5.52101	8.3737		2.81111	3.29412	4	4	4	12.5	12.2	77	18	13	12.5	19	14	81	2.66667	9	0.25	-0.272527	0.816148	-0.272527	0.816148	-0.175856	0.589055	-0.0457143	0.685714	0.416667	Wed	40016
447			5.09444	11.9444	5.69444	6.5	5.69444	98	89.7778		0.9	8.4	12.7	12.7	75	0.833333	12.2635	13.5829		3.30556	13.7143	19	19	18	15.1	15	77	18	13	15.1	20	15	90	3.33333	11	0.273333	-0.279366	0.969132	-0.279366	0.969132	-0.263019	0.951651	-0.20367	0.962014	0.295833	Thu	40017
448			5.33889	11.1111	6.76111	7.1	6.76111	97.1667	76.2222		0	8.3	12.6	12.6	84	0.333333	10.7264	10.08		2.96111	11.6765	11	23	14	7.6	8	76	19	14	8.4	21	16	96	5.5	7.1	0.03125	0.0133594	0.00670236	0.0133594	0.00670236	-0.0267841	0.0138334	-0.161842	0.562481	0.329861	Thu	40017
449			4.32222	11.5	16.6389	17.9	16.6389	96.0556	61.3333		0.3	8.1	39.8	39.8	60	0.5	9.74849	11.0097		3.77778	6.76	9	9	9	29.5	29.4	77	20	13	31.7	22	15	85	4	28.8	0.0466667	-0.586516	0.642873	-0.427626	0.523431	-0.0155312	0.0108629	0.0571878	0.14396	0.436111	Thu	40017
450			4.47778	11.8889	13.1389	14.3	13.1389	98.1667	78.6111		0.2	8.1	22.8	22.8	77	0.166667	13.4033	12.1277		3.62222	10.8333	13	14	12	21	20.5	79	16	11	21	22	17	104	2.83333	19.2	0.105882	-0.263641	0.692252	-0.263641	0.692252	-0.070555	0.524693	-0.0276842	0.267682	0.447917	Thu	40017
451			4.37778	9.88889	9.55556	10.3	9.55556	98.1111	95.3333		0.4	8.1	20.7	20.7	88	1.16667	10.7244	13.6634		3.72222	12.24	13	20	11	13.7	13.6	78	17	12	14	19	14	106	4	10.4	0.235714	-0.32814	0.921246	-0.32814	0.921246	-0.28791	0.8094	-0.214246	0.554502	0.356944	Fri	40018
452			4.3	19.8333	7.76667	8.5	7.76667	99.4444	88.9444		0.1	7.9	22.8	22.8	91	1.5	19.2758	21.5094		3.6	18.8421	19	23	21	11.1	11.6	76	19	14	11.7	21	16	104	3	8.7	0.15	-0.168598	0.683352	-0.168598	0.683352	-0.149453	0.529062	0.0433962	0.587125	0.417361	Fri	40018
453			5.08889	14.2222	9.5	10.2	9.5	98.4444	64.6667		0.2	8.2	13.9	13.9	62	0.5	11.2759	12.2467		3.11111	13.5625	15	17	14	16.3	14.9	79	16	11	16.3	22	17	81	2.5	12.8	0.205882	-0.273159	0.891406	-0.273159	0.891406	-0.182017	0.934409	-0.151598	0.931398	0.440972	Fri	40018
454			4.94444	17.9444	11.1944	12.3	11.1944	95.0556	65		1	8	24.8	24.8	76	1.16667	15.205	15.356		3.05556	18	17	23	17	21.7	21.6	79	16	11	21.9	18	13	93	4	12.9	0.676923	-0.57147	0.73686	-0.57147	0.73686	-0.753259	0.893128	-0.377027	0.714691	0.460417	Fri	40018
455			4.76111	11.2778	10.6167	12.6	10.6167	96.0556	88.6111		0.5	8	27	27	73	1	12.3707	13.1068		3.23889	11.8333	20	20	16	26	25.4	80	15	10	26	20	15	95	1.83333	16.4	0.64	-0.634129	0.952035	-0.634129	0.952035	-0.656649	0.92323	-0.62449	0.855304	0.485417	Fri	40018
456			4.72222	9.94444	7.77778	8.3	7.77778	99	75.4444		0.2	8	16.8	17.2	94	2	12.6494	15.3425		3.27778	11.2069	12	19	11	11.2	10.7	77	18	13	12	20	15	105	4.66667	8.9	0.153333	-0.043751	0.0649345	-0.043751	0.0649345	-0.00821326	0.0026118	-0.0881166	0.884542	0.434028	Mon	40021
457			4.12778	20.5556	10.4167	10.7	10.4167	96.2778	78		0.3	8	17.6	17.6	74	0.833333	23.242	21.2048		3.87222	22.25	29	29	25	21.2	19.5	78	17	12	21.2	22	17	95	3.16667	15.5	0.335294	-0.323229	0.987883	-0.323229	0.987883	-0.341104	0.98806	-0.349462	0.976012	0.296528	Tue	40022
458			5.2	11.5556	9.05	10.1	9.05	98.1111	74.7222		1	8.3	16.1	16.1	73	0.833333	7.8823	7.13969		3.1	12.3125	16	20	14	25.7	23.9	78	17	12	25.7	20	15	105	2.5	20.1	0.373333	-0.590909	0.869798	-0.590909	0.869798	-0.336787	0.97414	-0.309783	0.956016	0.3375	Tue	40022
459			5.13889	17.5556	8.18333	10.1	8.18333	95.5556	75.1111		0.2	8.4	17.4	17.4	77	0.333333	19.1321	19.5506		3.26111	16.6071	17	19	18	16	16.2	76	19	14	16.2	20	15	90	4.5	13.2	0.186667	-0.272519	0.95656	-0.272519	0.95656	-0.209104	0.963703	-0.216129	0.931351	0.434028	Tue	40022
460			4.3	19.2778	15.7111	17.6	15.7111	94.7222	84.8889		1	7.8	25.8	25.8	78	0.833333	17.4655	18.2979		3.5	14.6923	17	17	16	25.6	24.3	76	18	14	25.6	20	16	89	4.16667	18.6	0.4375	-0.598902	0.929346	#VALUE!	#VALUE!	-0.449579	0.96843	-0.524422	0.973865	0.490278	Tue	40022
461			4	20.7778	9.12222	11.2	9.12222	98.1667	65.2778		0.4	7.8	25.1	25.1	71	1.83333	15.6351	17.1331		3.8	18.56	20	22	20	12.2	11.8	77	18	13	12.2	20	15	84	4	10.7	0.1	-0.0728374	0.707865	-0.0728374	0.707865	-0.107952	0.793948	-0.0561122	0.628457	0.333333	Wed	40023
462			4.66111	14.8889	8.68333	8.9	8.68333	97	66.7778		0.4	8	18	18	76	1.5	13.5231	15.6522		3.33889	15.2222	15	17	16	12.3	11.9	77	17	13	12.3	18	14	87	4.33333	10.9	0.1	-0.152929	0.842297	#VALUE!	#VALUE!	-0.0795171	0.851017	-0.0763636	0.66449	0.34375	Wed	40023
463			4.31111	12.0556	12.6389	14.5	12.6389	98.5	64.7778		0.1	7.2	54.4	54.4	78	0.833333	15.4329	17.2152		2.88889	17.1667	19	21	21	45.6	42.7	82	14	8	45.6	18	12	89	1.83333	35	0.883333	-1.41886	0.912578	-1.30281	0.929951	-0.855466	0.982551	-0.782308	0.993329	0.379861	Wed	40023
464			5.48333	15	13.1611	14.2	13.1611	97.9444	90.8889		0.7	8.2	20.3	20.3	75	0.666667	12.5612	13.5333		2.71667	11.9412	15	15	11	21.7	21	79	16	11	21.7	22	17	104	2.66667	16.9	0.282353	-0.379449	0.875824	-0.379449	0.875824	-0.242308	0.790249	-0.120492	0.9091	0.431944	Wed	40023
465			4.85556	14.2778	7.82778	9.6	7.82778	99.2778	79.1111		0.1	8.1	13	13	78	0.666667	13.5185	14.5251		3.24444	10.9524	11	13	11	10.8	10.6	76	19	14	10.8	20	15	96	3.33333	9.1	0.113333	-0.116329	0.958339	-0.116329	0.958339	-0.109024	0.9446	-0.109027	0.920005	0.474306	Wed	40023
466			4.96471	9.88235	9.14118	9.9	9.14118	99	57.7647		0.2	8	21.7	21.7	56	0.666667	11.5201	11.8256		3.03529	10.25	14	15	14	28.3	27.6	77	18	13	28.3	20	15	69	2.5	20.7	0.506667	-0.49219	0.986926	-0.49219	0.986926	-0.470574	0.976226	-0.369328	0.987345	0.416667	Thu	40024
467			5.06111	4.22222	6.1	7	6.1	96.9444	87.4444		0.4	8.2	13.4	13.4	88	1.66667	5.79937	8.12121		3.13889	4.25	5	5	5	13.9	13.4	76	19	14	13.9	21	16	101	3.16667	10.7	0.2	-0.257856	0.92044	-0.257856	0.92044	-0.214448	0.798633	-0.102941	0.680412	0.428472	Thu	40024
468			7.49167	0	10.725	16.3	10.725	99.3333	86.5833		0.1	0	0	0	0	0	#DIV/0!	#DIV/0!		-7.49167	17.3571	25	25	13	17.5	16.6	78	17	12	17.8	20	15	111	2.16667	15.1	0.16	-0.0326196	0.0514955	-0.0326196	0.0514955	-0.164771	0.833325	-0.226744	0.851929	0.422917	Tue	40029
469			4.33889	14.5	10.0556	12.4	10.0556	99.3889	84.4444		0.1	7.8	16.6	16.6	84	1.5	11.4901	11.9424		3.46111	10.4211	11	12	10	11.7	11.4	76	19	14	11.7	20	15	100	3	9.8	0.126667	-0.115321	0.930732	-0.115321	0.930732	-0.107781	0.95705	-0.0979112	0.956164	0.385417	Wed	40030
470			4.53889	11.2222	7.92222	8.7	7.92222	97.9444	85.6111		0	8.1	18.9	18.9	95	1	10.2913	15.4286		3.56111	13.1818	23	23	17	15.6	15.7	83	12	7	15.7	13	8	123	5.33333	13.6	0.25	-0.31135	0.71923	-0.31135	0.71923	-0.363781	0.549753	-0.367308	0.525118	0.421528	Wed	40030
471			4.34444	22.4444	8.3	9	8.3	98.6667	63.6111		0.1	7.4	18.2	18.2	77	0.333333	25.0614	28.2171		3.05556	18.4286	23	23	15	13	13.2	85	10	5	14.7	9	4	88	1	14.7	-0.425	0.160535	0.753244	0.160535	0.753244	0.102941	0.490196	0	1	0.4625	Wed	40030
472			4.35556	10.3889	9.00556	9.6	9.00556	98	88.9444		0.2	8	26.1	26.1	89	1.5	12.0478	14.3802		3.64444	10.3	10	12	10	15.9	15	77	18	13	15.9	23	18	99	3.16667	12.5	0.188889	-0.22247	0.954188	-0.22247	0.954188	-0.188647	0.984285	-0.166441	0.98479	0.457639	Thu	40031
473			4.08333	20.5556	10.0667	10.9	10.0667	97.1667	70.6111		-0.1	5.9	11.9	12.7	57	1.33333	19.311	19.1935		1.81667	20.2	22	24	24	12.3	12.7	91	4	-1	14.2	3	-2	78	3.16667	12.9	0.3	-0.17732	0.122418	-0.17732	0.122418	-0.13125	0.471154	-0.4	1	0.51875	Thu	40031
474			4.61111	10.9444	9.86111	10.8	9.86111	98.4444	92.2778		0.2	8.2	18.4	18.4	83	0.833333	10.4853	16.3556		3.58889	9.70833	16	17	8	10.3	10.8	80	15	10	10.9	16	11	110	3.83333	9.3	0.0909091	-0.0648489	0.218936	-0.0648489	0.218936	-0.169403	0.740027	-0.157	0.485217	0.375694	Tue	40036
475			4.59444	15.1667	8.28889	9.8	8.28889	96.8333	75.5556		0.3	8	16.2	16.2	79	2	13.1882	12.1805		3.40556	12.8649	13	18	12	12.3	11.7	78	17	12	12.3	18	13	89	6	10.8	0.115385	-0.194329	0.724027	-0.194329	0.724027	-0.0608183	0.472108	-0.0949827	0.467254	0.416667	Tue	40036
476			4.66667	16.7222	9.57222	10	9.57222	95.3889	60.3889		0.2	7.8	20.8	20.8	66	1	14.1803	15.3506		3.13333	11.9	12	16	13	17.4	17.1	77	18	13	17.4	16	11	68	4.83333	12.1	0.481818	-0.407238	0.943278	-0.407238	0.943278	-0.428267	0.94573	-0.476298	0.890793	0.438889	Tue	40036
477			4.75556	14.3889	11.4833	11.9	11.4833	97.1111	94.7778		0.2	8	19.5	19.5	94	0	13.1313	13.1313		3.24444	18.5	19	22	18	22.6	21.3	79	16	11	22.6	22	17	127	2.83333	19	0.211765	-0.157009	0.754633	-0.157009	0.754633	-0.222345	0.910119	-0.252947	0.933977	0.479167	Tue	40036
478			0.0888889	0	0	0	0	#DIV/0!	#DIV/0!		1.9	8.1	29	29	77	0.666667	12.1493	12.8603		8.01111	11.4074	15	15	15	27.6	27.3	76	18	14	27.6	20	16	91	4.33333	17.4	0.6375	-0.978339	0.888117	#VALUE!	#VALUE!	-0.637615	0.913488	-0.454307	0.880451	0.385417	Thu	40066
479			5.47059	8.76471	7.14706	8.1	7.14706	98.4118	81.4706		0.1	8.2	13.9	13.9	83	1	8.10811	8.01153		2.72941	7.2	7	8	6	8.1	7.9	80	15	10	9.9	20	15	101	2.33333	9.7	-0.106667	0.0616873	0.346673	0.0616873	0.346673	0.131432	0.712249	0.0839623	0.59543	0.453472	Thu	40066
480			4.83529	19.7059	10.0059	11.1	10.0059	94.1765	81.4706		0.8	7.9	15.2	16.1	97	0.833333	19.7691	27.6364		3.06471	15.1053	19	22	18	15.2	14.4	78	17	12	15.2	22	17	113	3	9.4	0.341176	-0.361061	0.943848	-0.361061	0.943848	-0.383865	0.946169	-0.419652	0.918385	0.46875	Thu	40066
481			4.78889	8.55556	12.9167	14.3	12.9167	96.5556	73.6111		0.2	8.3	20.1	20.1	74	0.333333	8.24268	7.94466		3.51111	6.2	6	8	6	13.8	14.4	78	17	12	16.8	23	18	84	3.16667	16.2	-0.133333	0.0825274	0.536925	0.0825274	0.536925	0.103292	0.859437	0.0741697	0.82063	0.421528	Thu	40073
482			4.03333	8.22222	12.0667	15.3	12.0667	98.6111	86.2222		0	7.9	13.9	16.2	76	1	6.19405	6.21924		3.86667	6.05263	7	8	6	18.8	19.3	77	18	13	19.5	22	17	95	3	17.8	0.0588235	-0.0237809	0.0524813	-0.0237809	0.0524813	-0.101322	0.463984	-0.0928105	0.228125	0.549306	Fri	40074
483			4.51111	16.3333	12.4	13.1	12.4	89.2778	73.8889		0.2	7.6	29.9	29.9	87	2.33333	15.7913	18.012		3.08889	13.8667	8	19	13	11.8	12.7	82	7	8	13	9	10	74	2.33333	12.4	-0.06	-0.171041	0.460494	#N/A	#N/A	-0.171041	0.460494	0.0869565	0.119119	0.522222	Fri	40074
484			4.81667	6.44444	8.32778	9.8	8.32778	97.6111	84.5		0.1	7.8	13.9	13.9	87	0.333333	5.14946	5.44031		2.98333	5	5	6	5	17.6	18.1	78	17	12	18.5	20	15	103	2.66667	14.4	0.213333	-0.411064	0.738732	-0.411064	0.738732	-0.210086	0.407761	0.0568323	0.666687	0.536806	Fri	40074
485			3.16667	21.9444	24.4333	27.6	24.4333	100	80.6667		0.1	7.8	41.5	41.5	85	1.66667	14.8862	17.2917		4.63333	13.3529	15	17	12	16	15.6	77	19	13	19.2	22	16	93	2.66667	18.1	-0.13125	0.189594	0.793863	0.189594	0.793863	0.132843	0.587086	-0.0166942	0.0323631	0.570833	Fri	40074
486			4.35	10.6667	11.2111	12	11.2111	98.9444	82		-0.1	8	29.2	29.2	78	0.666667	12.4873	12.7511		3.65	14.6471	14	23	14	27.8	35.3	76	19	14	38.7	21	16	106	2.66667	30	-0.1375	-0.316179	0.24918	-0.316179	0.24918	-0.0827596	0.0137186	0.648985	0.667144	0.6	Fri	40074
487			5.60556	8.77778	9.99444	10.8	9.99444	95.1111	81.8333		1.1	8.1	18.3	18.3	84	1	7.07922	5.94156		2.49444	4.64	6	6	6	18.6	16	75	19	15	18.6	20	16	95	4	13.1	0.34375	-0.408772	0.817057	#N/A	#N/A	-0.243413	0.758581	-0.335191	0.757084	0.614583	Fri	40074
488			4.82222	13.7222	16.7	23.8	16.7	95.7778	81.7222		0.4	8.1	28.8	28.8	98	0.333333	14.735	14.0146		3.27778	12.9444	14	19	14	21.2	19.3	76	19	14	21.2	21	16	104	2.83333	17.4	0.2375	-0.127705	0.391191	-0.127705	0.391191	-0.243624	0.673923	-0.410824	0.947178	0.584028	Fri	40074
489			5.35	11.7778	11.3889	13.7	11.3889	95.0556	70.9444		0.7	8	24.4	25.2	69	1.5	11.8741	17.554		2.65	8.51724	9	12	10	17.4	16.4	76	19	14	17.4	20	15	83	4.66667	12.8	0.306667	-0.231433	0.729656	-0.231433	0.729656	-0.178023	0.593841	-0.212126	0.503151	0.414583	Mon	40077
490			3.81667	10.3889	9.78333	13.5	9.78333	94.1111	71.3889		0.2	6.7	28.4	31.5	64	5.83333	8.5933	10.2158		2.88333	7.09091	8	14	6	12.3	12.2	96	1	-6	12.7	1	-6	70	1.66667	12.2	-0.0166667	-0.01875	0.000264457	0	1	0	1	0	1	0.425694	Thu	40080
491			3.93889	10.8333	10.6278	13.1	10.6278	98	75.2222		0.3	7.9	16	16	71	2.16667	7.12026	7.25624		3.96111	6.0625	6	7	6	16	15.5	98	0	-8	16	0	-8	77	2.5	15.5	-0.0625	4.43448	0.767943	0	1	0	1	0	1	0.389583	Tue	40085
492			5.08333	8.16667	7.59444	8.1	7.59444	97.5556	81.7222		0.3	7.8	13.9	14.5	149	1.66667	12.2648	10.9449		2.71667	10.963	11	18	13	12.4	11.8	76	19	14	12.4	21	16	96	4.33333	9.1	0.20625	-0.245093	0.816038	-0.245093	0.816038	-0.18147	0.765269	-0.0914319	0.728277	0.468056	Tue	40085
493			5.01111	18.0556	13.1333	14.7	13.1333	98.6667	70.1667		0.3	7.8	27.9	27.9	63	1.33333	13.4063	16.4118		2.78889	12.4286	15	15	13	17	16.5	78	17	12	17	20	15	92	2.16667	14.4	0.173333	-0.210651	0.866687	-0.210651	0.866687	-0.129398	0.86137	-0.108882	0.874752	0.404861	Thu	40087
494			5.35	10.1667	7.11667	7.8	7.11667	95.4167	65.5833		1.1	8.1	17.3	17.3	64	1.33333	11.6145	13.5686		2.75	9.67241	16	16	13	17.1	18	79	16	11	18.3	18	13	81	9.5	11.9	0.4	-0.754541	0.784648	-0.754541	0.784648	-0.449121	0.671847	-0.00779221	0.0011185	0.461111	Thu	40087
495			5.08889	11.1667	6.19444	7.7	6.19444	99.6667	68.1111		0.5	7.8	15.4	15.4	77	1.16667	15.0519	18.6667		2.71111	10.5	12	14	13	11.5	11.1	80	15	10	11.5	17	12	87	2.16667	8.9	0.216667	-0.15792	0.82016	-0.15792	0.82016	-0.236719	0.974535	-0.27	0.98248	0.505556	Fri	40095
496			4.56111	17.3889	13.5889	15.5	13.5889	97.1111	69.9444		0.8	7.8	26.9	26.9	74	1.5	15.4774	16.9182		3.23889	13.0455	13	16	14	20.5	19.2	77	18	13	20.5	20	15	88	3.5	14	0.433333	-0.458209	0.970084	-0.458209	0.970084	-0.419853	0.931255	-0.30301	0.916618	0.345139	Wed	40100
497			5.39444	10.0556	9.85556	10.7	9.85556	97.3889	90.8333		0.3	7.5	19.9	19.9	80	2.16667	12.9623	19.4146		2.10556	9.16	9	13	9	13.8	12.9	77	18	13	13.8	21	16	86	4	9.4	0.275	-0.215274	0.91729	-0.215274	0.91729	-0.271495	0.965649	-0.241157	0.971047	0.420833	Thu	40101
498			4.47059	8.76471	10.6882	12.5	10.6882	97.7059	65.7059		0.1	7.5	27	27	65	2.33333	13.6778	14.8352		3.02941	8.38462	9	11	8	21.7	20.4	87	8	3	21.7	11	6	83	2	18.2	0.583333	-0.54	0.797655	-0.54	0.797655	-0.570073	0.856041	-0.433333	1	0.464583	Thu	40101
499			5.11111	19.0556	10.4667	11.2	10.4667	96.2778	82.2778		0.7	7.7	11.4	11.4	75	0.833333	7.83578	7.01538		2.58889	10.9565	7	18	9	10.4	10.3	77	18	13	11.2	20	15	88	3.66667	10.7	-0.02	-0.0151196	0.0524381	-0.0151196	0.0524381	0.037192	0.339266	0.0015625	0.00111607	0.467361	Fri	40102
500			4.5125	14	2.5125	4	2.5125	100	73.25		0.1	7.8	16.1	16.1	77	1	13.8308	14.9074		3.2875	14.125	15	17	14	6.9	6.7	98	2	-8	6.9	2	-8	83	1.16667	6.7	-0.025	0.0330709	0.0185692	0	1	0	1	0	1	0.510417	Fri	40102
501			4.19444	8.77778	9.84444	11	9.84444	99	77.4444		0.3	7.8	22.7	22.7	99	1.33333	13.0554	13.5119		3.60556	7.15	9	9	7	10.2	9.4	77	18	13	10.9	20	15	100	3.16667	10.9	-0.0466667	-0.040082	0.145575	-0.040082	0.145575	0.0605105	0.288247	-0.00319149	0.000943962	0.547222	Fri	40102
502			5.32778	12.6111	10.6389	11.7	10.6389	98.6667	75.8333		0.1	8.2	15.8	15.8	77	0.833333	10.4725	11.4493		2.87222	9.77778	14	15	15	20.9	17.9	82	13	8	20.9	13	8	102	2.83333	12.1	1.1	-0.327244	0.470767	-0.327244	0.470767	-0.669526	0.533567	-2.13158	0.8232	0.342361	Wed	40107
503			4.65	15.1111	7.8	8.4	7.8	97.2778	81.1667		0	7.6	15.6	15.7	80	1.33333	25.7749	61.1765		2.95	26	26	26	0	6.5	0	0	95	90	6.5	0	-5	90	0	0	-1.3	0	1	0	1	0	1	0	1	0.392361	Wed	40107
504			4.36111	16.4444	11.2444	13	11.2444	98.8333	76.3889		0.1	7.7	26.4	26.4	80	1.16667	15.3339	16.7089		3.33889	14.7333	15	24	15	17.3	17.3	77	18	13	17.4	22	17	97	2.33333	13.7	0.211765	-0.209179	0.596064	-0.209179	0.596064	-0.30959	0.757298	-0.176344	0.693868	0.640278	Wed	40107
505			4.44444	15.9444	8.88889	9.9	8.88889	96.8333	77.6667		0.4	8.2	17.8	17.8	75	1	15.3627	19.0374		3.75556	16.8276	18	21	14	16	16	77	18	13	16.2	20	15	87	4.66667	14	0.133333	-0.0944238	0.203981	-0.0944238	0.203981	-0.131391	0.139399	-0.408589	0.454642	0.609028	Thu	40108
506			4.88333	8.66667	10.8	12.5	10.8	96.6667	82.5556		0.6	8	24.3	24.3	71	1.33333	11.0749	10.8725		3.11667	12.1538	14	14	13	25.9	24.8	76	19	14	25.9	21	16	85	2	19.5	0.4	-0.398914	0.954643	-0.398914	0.954643	-0.338845	0.958828	-0.312741	0.97765	0.410417	Wed	40114
507			5.04444	13.5556	8.55556	9.5	8.55556	98.2778	86.2778		0.3	8	16.8	16.8	89	15.8333	11.63	11.7895		2.95556	12.9375	13	17	13	13.9	13.6	78	17	12	13.9	20	15	107	2.5	10.9	0.2	-0.184908	0.931062	-0.184908	0.931062	-0.20162	0.891925	-0.245455	0.873652	0.468056	Wed	40114
508			5.77222	9.83333	8.36667	9.7	8.36667	96.3889	65.2222		0.5	7.9	16.4	16.4	62	1.33333	6.65989	7.37079		2.12778	5	5	6	5	11.5	9.9	78	17	12	11.5	25	20	82	3.33333	10.3	0.06	-0.104682	0.704314	-0.104682	0.704314	-0.0435998	0.352046	-0.0779048	0.603848	0.472917	Mon	40119
509			5.2	11	9.65	10.8	9.65	96.4444	60.7222		0.8	8	17.5	17.5	55	0.833333	7.90975	6.1296		2.8	10.4815	9	15	11	16.9	16.6	76	19	14	16.9	21	16	76	4.33333	11.4	0.34375	-0.350139	0.943808	-0.350139	0.943808	-0.302744	0.888146	-0.230561	0.859283	0.486111	Mon	40119
510			4.86667	17	8.7	9.6	8.7	98	72.7778		1.6	7.8	11.9	11.9	73	1	14.1099	56.6667		2.93333	12.2353	21	21	11	14.8	14.7	77	18	13	15.4	22	17	93	5.5	9.8	0.294118	-0.392906	0.915033	-0.392906	0.915033	-0.29541	0.829258	-0.19349	0.817453	0.377778	Fri	40123
511			1.97222	1.44444	0.0944444	0.2	0.0944444	96.6111	92.6111		-0.1	4.8	0.2	1.3	77	1.5	3.9633	1		2.82778	12	11	14	11	5	5.1	96	0	-6	5.4	0	-6	85	1.66667	5.1	0.0166667	1.46	0.461186	0	1	0	1	0	1	0.422917	Fri	40123
512			4.67222	10.7222	5.88333	6.2	5.88333	94.8889	72.7778		0.6	7.6	12.7	12.7	77	2.66667	10.0034	12.7638		2.92778	8.21622	9	10	8	8.9	8.7	76	19	14	8.9	21	16	82	6	6.7	0.1375	-0.192835	0.829032	-0.192835	0.829032	-0.133825	0.942901	-0.10125	0.932844	0.463194	Thu	40136
513			5.38889	13.5	8.95	9.9	8.95	98.1667	101.944		0.8	7.7	18.1	18.4	91	0.833333	15.081	18.5641		2.31111	14.0833	18	21	16	18	17.9	86	9	4	18	10	5	109	1.83333	15.6	0.48	-0.608766	0.886019	-0.608766	0.886019	-0.379808	0.7896	-0.1	1	0.665972	Fri	40137
514			5.33333	7.22222	9.39444	10.6	9.39444	97.5556	58.0556		-3.6	7.7	16.7	16.7	62	0.833333	9.95159	9.91098		2.36667	7.16667	3	8	8	19.7	18.6	93	2	-3	19.7	3	-2	63	0.833333	18.6	-0.55	-1.14545	0.843033	-1.14545	0.843033	-1.1	1	-1.1	1	0.676389	Fri	40137
515			3.47222	14.1667	16.1111	17.7	16.1111	96	86.7222		0.2	7.9	21.7	23	73	1	11.2231	9.53846		4.42778	10.7674	10	16	10	15.6	14.9	77	18	13	21.7	21	16	99	7	20.8	-0.325	0.162242	0.253014	0.162242	0.253014	0.494458	0.840844	0.311183	0.638209	0.473611	Tue	40148
516			1.45556	0	0.0666667	0.3	0.0666667	93.1667	92.1111		0	7.8	10.6	11.4	80	2.66667	10.7847	12.3977		6.34444	7	7	7	7	4.6	5.6	96	0	-6	5.6	0	-6	88	0.333333	5.6	0.166667	-0.5	0.25	0	1	0	1	0	1	0.647222	Wed	40149
517			4.81667	11.0556	11.3278	12.6	11.3278	95.8889	84.8333		0.2	7.8	22.6	22.6	85	1.33333	10.3461	15.1678		2.98333	8.66667	10	11	9	21	19.6	76	19	14	21	20	15	109	3.83333	14.9	0.406667	-0.113264	0.1906	-0.113264	0.1906	-0.36852	0.925695	-0.439634	0.906037	0.461806	Thu	40150
518			4.56471	12.1176	4.61176	8.1	4.61176	99.3529	46.7647		-0.1	8.5	12	12	56	2	8.00129	9.0566		3.93529	14.8	18	21	20	18.1	18	78	18	12	18.1	21	15	73	3.16667	14.4	0.246667	-0.207558	0.742505	-0.207558	0.742505	-0.298537	0.826069	-0.26729	0.90227	0.505556	Thu	40150
519			5.38333	15.8333	14.2667	15.1	14.2667	94.4444	73.5		0.3	7.7	18.8	19	75	0.833333	8.52657	10.1897		2.31667	9.52381	9	16	7	14.6	14.8	77	17	13	15.2	18	14	88	3.33333	13.9	0.05	-0.0888568	0.511202	#VALUE!	#VALUE!	-0.0732602	0.643244	-0.060181	0.388547	0.567361	Thu	40150
520			5.16111	14.2778	11.3389	12.7	11.3389	96.9444	79.2778		0.8	7.8	19.8	19.8	80	1	11.285	12.6518		2.63889	12.1176	12	15	11	18.8	19	77	18	13	19	21	16	106	2.66667	14	0.3	-0.385483	0.957427	-0.385483	0.957427	-0.329878	0.940572	-0.274396	0.873638	0.421528	Fri	40151
521			4.44444	16.2222	10.4889	11.3	10.4889	98	74.5556		0.4	7.7	28.9	28.9	86	1.33333	13.5991	17.7301		3.25556	11.8	20	20	20	21.5	20.8	77	18	13	21.5	20	15	97	3.16667	14.6	0.46	-0.445205	0.99334	-0.445205	0.99334	-0.448409	0.993799	-0.433555	0.990219	0.48125	Fri	40151
522			5.39444	11.6667	7.6	8.2	7.6	99.5	79.1667		0.6	8	10.3	10.3	83	0.833333	11.8354	16.2205		2.60556	15.6429	18	20	19	10.3	9.9	83	12	7	10.3	13	8	103	2.16667	9.7	0.075	-0.146304	0.597184	-0.146304	0.597184	-0.0015873	0.000484262	0.0255319	0.0957447	0.61875	Fri	40151
523			5.05	12.6111	9.97778	10.6	9.97778	95.7778	80.0556		0.7	7.7	21.7	21.7	79	1.16667	11.3522	12.2599		2.65	12.0333	14	15	12	17.3	16	76	19	14	17.3	20	15	107	4.83333	11.5	0.386667	-0.336389	0.952484	-0.336389	0.952484	-0.342157	0.927063	-0.424376	0.941678	0.448611	Tue	40155
524			4.77778	15.8333	7.03333	7.6	7.03333	96.4444	89.1111		0.4	7.7	17.6	17.6	79	1.33333	12.4499	12.3509		2.92222	15.4375	14	21	14	10.5	10.3	77	18	13	10.6	22	17	95	5.16667	9.6	0.0529412	-0.116354	0.792678	-0.116354	0.792678	-0.0847376	0.727807	-0.0515385	0.431635	0.419444	Wed	40156
525			5.58333	5.61111	4.64444	5.7	4.64444	94.0556	98.8889		1	8	16.4	16.4	93	1.16667	4.44002	4.65909		2.41667	4.47059	6	7	7	20.2	19.6	76	16	14	20.2	18	16	109	2.66667	11.8	0.525	-0.623643	0.917356	#N/A	#N/A	-0.511767	0.909397	-0.392252	0.917747	0.48125	Wed	40156
526			5.3	13.8333	9.45556	10.3	9.45556	97	71.8889		0.2	8.1	13.3	13.3	71	1.33333	8.64818	10.5138		2.8	12.619	11	22	14	12	11.8	78	18	12	12	21	15	88	3.33333	10.1	0.126667	-0.172859	0.776563	-0.172859	0.776563	-0.132838	0.854333	-0.0718241	0.780158	0.525694	Thu	40157
527			4.70556	15.2222	4.37778	6.5	4.37778	99.4444	78.1111		0.2	6.3	17	17	0	2.33333	13.5529	9.60452		1.59444	15.4615	17	21	18	4.7	4.4	100	0	-10	4.9	0	-10	80	4.16667	4.4	-0.03	-0.12029	0.025752	0	1	0	1	0	1	0.754861	Mon	40161
528			4.73529	11.7059	8.34118	10.1	8.34118	94.7647	73.1765		0	7.7	20.1	20.1	78	1.33333	7.31904	7.71593		2.96471	9.82609	8	15	8	10.9	11.1	84	10	6	12.1	10	6	88	3.66667	11.3	-0.0666667	-0.125886	0.207204	#VALUE!	#VALUE!	-0.035259	0.0462284	0.4	0.842105	0.765278	Mon	40161
529			4.63846	12.7692	8.80769	9.7	8.80769	97.8462	72.1538		0.2	7.7	14.7	14.7	81	1.33333	10.3165	9.45338		3.06154	12.1176	11	20	9	11.7	12	78	17	12	12	20	15	91	2.66667	10.4	0.0866667	-0.144177	0.810183	-0.144177	0.810183	-0.0906404	0.882036	-0.0873437	0.728734	0.552778	Wed	40163
530			5.42778	15.4444	10.1889	10.5	10.1889	98.6111	54.7222		0.2	7.9	18.8	18.8	54	1.33333	10.9897	10.7736		2.47222	13.8333	14	18	15	21	19.9	77	18	13	21	22	17	75	2.83333	14.2	0.4	-0.330921	0.832167	-0.330921	0.832167	-0.45138	0.952591	-0.401967	0.970213	0.481944	Thu	40185
531			4.59444	14.2778	11.0056	11.7	11.0056	99.1111	58.2778		0.2	7.8	18.6	18.6	57	1	10.1269	11.6614		3.20556	10.0526	11	12	9	13.3	14.5	78	17	12	15.5	16	11	79	3	12.8	0.0454545	-0.167486	0.793011	-0.167486	0.793011	-0.129201	0.549949	-0.0460784	0.0379723	0.495139	Thu	40185
532			4.90556	9.61111	9.51667	12.3	9.51667	95.4444	79.3889		0.4	7.7	20.7	21	75	2.16667	9.9194	9.69555		2.79444	10.5517	11	15	11	24.9	22.8	76	19	14	24.9	20	15	93	4.66667	18.3	0.44	-0.367323	0.81025	-0.367323	0.81025	-0.485677	0.820112	-0.652212	0.886558	0.46875	Fri	40200
533			4.33333	21.6111	9.75	10.4	9.75	98.3333	88.9444		0	7.7	17.6	17.6	101	1.16667	17.2965	21.3333		3.36667	12.7273	13	16	12	12.3	12.7	79	16	11	14.4	19	14	110	1.66667	13.2	-0.0642857	0.100478	0.598449	0.100478	0.598449	0.0382075	0.140164	-0.0637931	0.546376	0.68125	Mon	40210
534			4.35556	26	13.0333	15.6	13.0333	99.3333	95.5556		0.7	7.7	24.2	24.2	95	0.166667	25.6593	26.0215		3.34444	22.9091	23	26	25	16.8	16.1	82	9	8	16.8	10	9	113	1.66667	13.3	0.388889	-0.469088	0.889757	#N/A	#N/A	-0.345405	0.925038	-0.48	0.978641	0.69375	Mon	40210
535			4.82941	12.6471	6.57059	7.4	6.57059	98	78		0.1	7.7	20.1	20.1	83	3.33333	14.5761	17.5546		2.87059	16.6522	18	26	15	13.3	13.1	79	16	11	13.3	20	15	96	3.66667	10.7	0.173333	-0.174281	0.812003	-0.174281	0.812003	-0.201745	0.867982	-0.175	0.733071	0.430556	Mon	40217
536			0	0	0	0	0	0	0		0	0	0	0	0	0	#DIV/0!	#DIV/0!		0	0	0	0	#N/A	0	#N/A	#N/A	#N/A	#N/A	0	0	90	0	0	#N/A	#N/A	0	1	#N/A	#N/A	#N/A	#N/A	#N/A	#N/A	0	0	0
537			4.83889	11.6667	14.4389	15.7	14.4389	96.5556	64		1.1	7.9	20.2	20.2	58	0.833333	13.3836	15.4198		3.06111	12.8	15	16	13	23.2	22.2	76	19	14	23.2	21	16	82	3.16667	16.9	0.39375	-0.512731	0.946805	-0.512731	0.946805	-0.391886	0.956284	-0.339325	0.932727	0.503472	Mon	40238
538			0	0	0	0	0	0	0		0	0	0	0	0	0	#DIV/0!	#DIV/0!		0	0	0	0	#N/A	0	#N/A	#N/A	#N/A	#N/A	0	0	90	0	0	#N/A	#N/A	0	1	#N/A	#N/A	#N/A	#N/A	#N/A	#N/A	0	0	0
539			4.48333	25.1111	10.9222	11.9	10.9222	98	107.167		0.3	7.7	28.3	28.3	119	1	24.4745	32.907		3.21667	26.5	31	54	27	15	14.1	77	18	13	15	20	15	130	2.83333	12.6	0.16	-0.231043	0.850975	-0.231043	0.850975	-0.158807	0.925591	-0.159661	0.864004	0.53125	Mon	40273
540			4.52222	15.2222	6.17222	7.9	6.17222	98.5556	100.889		-0.1	6.2	18.7	18.7	111	2	27.3457	21.3714		1.67778	15	15	22	22	7.7	7	97	0	-7	7.7	0	-7	103	0.333333	7	-0.1	1.05	0.75	0	1	0	1	0	1	0.54375	Mon	40273
541			5.12778	10	10.0722	11.2	10.0722	97.0556	71.6111		0.4	7.8	23.3	23.3	71	1.83333	9.74417	12.1354		2.67222	9.65517	9	14	10	15.3	14.8	76	19	14	16.3	21	16	94	4.66667	13.2	0.13125	-0.271492	0.733379	-0.271492	0.733379	-0.144305	0.398309	0.0538082	0.163308	0.420833	Fri	40277
542			4.56111	9.66667	8.45	9.2	8.45	98.2778	92.7222		0.3	6.8	27.8	28.8	106	3	10.3131	10.8171		2.23889	9.57143	15	15	13	13.5	13.1	77	18	13	13.5	20	15	108	3.33333	10.4	0.206667	-0.194285	0.739731	-0.194285	0.739731	-0.215697	0.800107	-0.134483	0.577059	0.536806	Mon	40280
543			4.83333	8.55556	8.56111	10.1	8.56111	97.8889	83.2222		0.5	7.7	17.3	17.3	86	1.16667	11.4356	11.6498		2.86667	8.68182	11	12	11	15.1	14.1	78	17	12	15.1	22	17	97	3.5	11.3	0.223529	-0.306246	0.864846	-0.306246	0.864846	-0.263002	0.837173	-0.26413	0.828622	0.549306	Mon	40280
544			5.61111	12.5	8.72778	9.1	8.72778	97	94		0.7	7.9	9.9	9.9	89	0.666667	11.6449	10.9392		2.28889	11.4	14	15	15	11.7	11.3	77	18	13	11.7	19	14	101	4	9.1	0.185714	-0.296048	0.799439	-0.296048	0.799439	-0.158144	0.907365	-0.116935	0.815175	0.578472	Tue	40288
545			4.97778	12.6667	8.60556	9.4	8.60556	97.7778	91.0556		0.7	7.2	31.4	31.4	103	0.166667	19.4924	21.6552		2.22222	15.32	11	44	17	21.3	21.1	77	18	13	21.3	19	14	115	4	12.7	0.614286	-0.496275	0.856137	-0.496275	0.856137	-0.626803	0.934027	-0.466497	0.959873	0.646528	Tue	40288
546			4.08333	20.5	6.3	7.4	6.3	96.9444	87.5		0.2	7.3	12.4	12.4	84	0.666667	18.6885	22.963		3.21667	19.75	28	28	28	10.3	10	78	16	12	10.3	18	14	106	3.16667	7.9	0.171429	-0.112603	0.815282	#VALUE!	#VALUE!	-0.142772	0.904962	-0.172619	0.845957	0.659722	Tue	40288
547			3.71667	24.3889	9.48333	10.8	9.48333	97.9444	116.889		0.2	6.4	18.2	18.2	120	2.83333	22.0684	20		2.68333	24.0417	24	28	26	15.9	15.3	76	19	14	15.9	21	16	130	3.83333	11.9	0.25	-0.266167	0.909317	-0.266167	0.909317	-0.230621	0.89118	-0.148805	0.960462	0.631944	Mon	40294
548			4.72778	21.2222	9.62778	11.2	9.62778	98.8333	75.7222		0.2	7.7	30.1	30.1	84	0.833333	42.8773	63.3684		2.97222	22.3636	16	29	21	13.1	13.7	77	18	13	13.7	16	11	109	3.5	12	0.1	-0.136671	0.672754	-0.136671	0.672754	-0.0648553	0.345958	-0.0452703	0.165067	0.430556	Sat	40299
549			3.81429	18.5714	12.4857	14.4	12.4857	99.7143	107.286		0	7.8	29.3	29.3	113	0.5	35.0424	41.8571		3.98571	36	36	36	0	11.5	0	0	95	90	11.5	0	-5	118	0	0	-2.3	0	1	0	1	0	1	0	1	0.44375	Sat	40299
550			5.08889	4.55556	8.95	10.2	8.95	100	89.6667		0.5	7.7	29.3	29.3	91	2.33333	8.5082	12.8509		2.61111	5.55	7	7	6	20.7	19.7	77	18	13	20.7	21	16	96	3.16667	13.7	0.4375	-0.456064	0.967229	-0.456064	0.967229	-0.467986	0.933772	-0.555682	0.947449	0.380556	Wed	40303
551			4.95556	9.44444	6.75	8.2	6.75	97.9444	81		0.5	7.7	28.6	28.6	93	1.16667	13.862	16.0674		2.74444	9.625	14	14	11	12.9	12.9	78	17	12	13.1	20	15	100	3.83333	12.3	0.04	-0.0769201	0.310288	-0.0769201	0.310288	-0.024031	0.0231377	-0.178322	0.814155	0.64375	Mon	40308
552			4.34444	19	7.51667	10.6	7.51667	97.8333	83.7222		0.7	7.7	37.3	37.3	93	1	24.2227	27.029		3.35556	20.0714	27	27	26	17.8	16.7	76	19	14	17.8	21	16	106	4.5	12.7	0.31875	-0.263788	0.837204	-0.263788	0.837204	-0.362233	0.943858	-0.406058	0.98167	0.657639	Mon	40308
553			4.99412	9.94118	7.22941	8.9	7.22941	97.2353	75.5294		0.8	7.8	23.2	23.2	91	1.5	14.4312	16.6308		2.80588	10.1739	13	13	12	16.2	16.6	78	17	12	16.6	20	15	100	3.66667	14	0.146667	-0.222349	0.643591	-0.222349	0.643591	-0.145924	0.716776	-0.105351	0.590915	0.353472	Wed	40310
554			4.48889	11.9444	9.67222	10.9	9.67222	97	67.9444		1.1	7.8	26.6	26.6	77	2	13.3897	14.2627		3.31111	11.5676	11	15	12	17.5	17.2	76	19	14	17.5	21	16	84	6	13.3	0.2625	-0.320695	0.856931	-0.320695	0.856931	-0.233528	0.763378	-0.376912	0.832156	0.384722	Tue	40344
555			5.30556	11.0556	6.58889	8	6.58889	98.1667	69.0556		1.2	2.1	715	1200	99	6.83333	#DIV/0!	#DIV/0!		-3.20556	11.871	10	18	14	9.4	9.2	76	19	14	9.6	18	13	84	10.1667	9	0.0307692	-0.0460565	0.0681863	-0.0460565	0.0681863	0.0315056	0.0496196	-0.161786	0.641011	0.575694	Thu	40367
556			5.4	7.27778	9.30556	11	9.30556	99.2778	67.6667		-3.6	8.1	16.1	17.9	72	1	9.29534	12.0149		2.7	7.33333	5	11	5	23.8	23.8	82	13	8	23.8	15	10	100	1.83333	18.9	0.49	-0.578981	0.96465	-0.578981	0.96465	-0.566372	0.934703	-0.648352	0.878162	0.431944	Fri	40368
557			5.4	8.83333	9.89444	10.3	9.89444	97.1667	72.2778		2.5	8	17.1	17.1	69	0.666667	9.12162	10.1183		2.6	8.68421	13	13	13	27.6	26	76	19	14	27.6	21	16	99	3	13.7	0.86875	-0.821731	0.945285	-0.821731	0.945285	-0.822107	0.896225	-0.527565	0.969365	0.444444	Fri	40368
558			5.15556	16.0556	11.5667	12.2	11.5667	97.7222	54.5		0.3	8	19.3	19.8	61	0.666667	12.5503	16.1506		2.84444	7.28571	7	8	8	18.5	17.7	78	17	12	18.5	22	17	88	3.33333	15.2	0.194118	-0.102732	0.436956	-0.102732	0.436956	-0.194244	0.955534	-0.228166	0.965317	0.332639	Thu	40437
559			0	0	0	0	0	0	0		0	0	0	0	0	0	#DIV/0!	#DIV/0!		0	0	0	0	#N/A	0	#N/A	#N/A	#N/A	#N/A	0	0	90	0	0	#N/A	#N/A	0	1	#N/A	#N/A	#N/A	#N/A	#N/A	#N/A	0	0	0
560			4.73333	17.1667	7.67778	10.2	7.67778	99.9444	69.4444		0.2	7.7	18.5	18.5	71	0.833333	14.7555	16.6667		2.96667	15.4667	21	21	16	8.2	9.4	77	18	13	12.9	18	13	73	2.33333	12.6	-0.338462	0.0863823	0.185786	0.0863823	0.185786	0.200245	0.457764	0.276014	0.511997	0.584722	Fri	40466
561			3.26111	40.5	22.6556	23.9	22.6556	98.7222	80.4444		0.1	7.8	36.6	37	89	1	34.8699	35.1923		4.53889	42.4167	44	47	27	29.5	29.1	78	17	12	29.5	19	14	96	1.83333	28.7	0.0571429	-0.0279367	0.078713	-0.0279367	0.078713	-0.0532716	0.193868	-0.147887	0.617013	0.707639	Mon	40588
562			5.46667	11.7778	8.83333	9.5	8.83333	93.8889	72.6667		0.4	8.4	19.8	19.8	70	1.33333	14.8195	58.2353		2.93333	13.6875	16	16	16	16	15.9	76	19	14	16	21	16	93	2.5	11.6	0.275	-0.329235	0.968047	-0.329235	0.968047	-0.281176	0.973244	-0.309246	0.965017	0.384028	Mon	40749
563			3.04444	12.6111	12.4	14.1	12.4	97.3333	50.2222		0.2	7.6	47.1	47.1	76	2.33333	15.5834	24.0306		4.55556	10.0667	15	15	12	22.4	19.6	79	17	11	22.4	23	17	72	2.33333	13.1	0.547059	-0.554808	0.989477	-0.554808	0.989477	-0.5421	0.993372	-0.531697	0.986668	0.399306	Mon	40749
564			5.49231	13.2308	11.4462	12.5	11.4462	95.0769	78.6923		1	8.4	25	25	78	0.5	16.6598	17.8571		2.90769	12.5	1	17	0	28.2	27.3	76	19	14	28.2	21	16	102	2.5	20	0.5125	-0.420575	0.943779	-0.420575	0.943779	-0.406437	0.891642	-0.334823	0.83059	0.638889	Wed	40891
565			5.11667	14.3333	13.2	13.9	13.2	94.7222	84.7778		0.8	8.3	27.4	27.4	82	1.83333	16.2804	17.125		3.18333	14.4848	14	18	17	18.6	19.7	87	7	3	20	7	3	92	10.8333	17.3	0.433333	-0.333135	0.664881	#VALUE!	#VALUE!	-0.163379	0.357227	-0.0641618	0.107745	0.684722	Wed	40891
566			5.41111	10.4444	8.70556	9.1	8.70556	96.0556	65.5		0.6	8.4	10.9	10.9	64	1.66667	6.3865	5.70681		2.98889	8.33333	7	10	9	12.9	12.6	76	19	14	12.9	23	18	79	2.83333	9.8	0.172222	-0.199463	0.941557	-0.199463	0.941557	-0.208346	0.906911	-0.247292	0.935213	0.728472	Wed	40891
[truncated: 24 more columns]

## Sheet: only reliable curves
HypNumber			BLexpCO2	BLRR	BLMV	MVmaxBL	CalcBLMV2	Blsat	BLHR		DinspCO2	EtCO2endCO2	MVendCO2	MVmaxCO2	HRendCO2	HyperTime	MeanRRCO2	EndRRCO2		EtCO2endO2	MeanRRO2	RRendO2	RRmaxO2	RRSat75O2	MVendO2	MVSat75O2	Sat75O2	DSat75O2	DSat75-90O2	MVmaxO2	DsatO2	DSat90O2	HRendO2	HypoxTime	MVSat90	Hypox90	RegressionAll	RsquareAll	Regression95	Rsquare95	Regression90	Rsquare90	Regression85	Rsquare85	Time	Day	Date	Comments
			BASELINE								HYPERCARBIA									Hypoxia
HypNumber			BLexpCO2	BLRR	BLMV	MVmaxBL	CalcBLMV2	Blsat	BLHR		DinspCO2	EtCO2endCO2	MVendCO2	MVmaxCO2	HRendCO2	HyperTime	MeanRRCO2	EndRRCO2		EtCO2endO2	MeanRRO2	RRendO2	RRmaxO2	RRSat75O2	MVendO2	MVSat75O2	Sat75O2	DSat75O2	DSat75-90O2	MVmaxO2	DsatO2	DSat90O2	HRendO2	HypoxTime	MVSat90	Hypox90	RegressionAll	RsquareAll	Regression95	Rsquare95	Regression90	Rsquare90	Regression85	Rsquare85	Time	Day	Date	Comments
16			5.27143	18.4286	11.3143	11.6	11.3143	95.2857	78.7143		1.3	8.6	14.2	14.2	90	0.333333	13.4416	14.2		3.32857	15.9706	11	18	13	21.4	20.8	76	19	14	21.4	20	15	105	5.5	16.2	0.346667	-0.402916	0.943067	-0.402916	0.943067	-0.325127	0.927452	-0.411972	0.948584	0.375694	Fri	39759
17			4.56111	10.7222	11.3278	12.3	11.3278	96.6667	83.5											3.83889	7.73913	12	18	12	22.3	21.3	77	18	13	22.3	20	15	113	3.66667	16.6	0.38	-0.321232	0.915589	-0.321232	0.915589	-0.399955	0.966792	-0.436567	0.977431	0.419444	Fri	39759
18			5.43796	10.1037	8.45455	9.3	8.45455	99.5455	68.3636		0	8.4	13.3	13.4	73	0.166667	10.3488	10.9016		2.96204	9.47059	8	16	8	13.7	13.5	81	14	9	13.7	22	17	93	2.66667	11.6	0.123529	-0.132673	0.724238	-0.132673	0.724238	-0.0990798	0.589468	-0.0239726	0.386401	0.423611	Tue	39777
19			5.40556	12.0556	11.7389	12.4	11.7389	97.5556	66.0556		0.3	8.4	12.6	12.6	61	1	10.8186	10.7234		2.99444	11.0714	12	15	11	12.9	12.6	76	20	14	12.9	21	15	77	4.5	9.7	0.213333	-0.117791	0.360283	-0.117791	0.360283	-0.254439	0.889258	-0.153636	0.806102	0.386111	Mon	39762
20			4.66111	19.7778	10.2333	10.9	10.2333	95	85.7778		1.6	8.5	21.4	21.4	86	1.33333	18.1629	19.633		3.83889	21.8286	25	27	27	30.9	28.2	78	17	12	30.9	22	17	111	5.66667	22.8	0.476471	-0.778976	0.821374	-0.778976	0.821374	-0.433986	0.985744	-0.494269	0.995154	0.375	Tue	39763
21			4.85	8.33333	9.51111	10	9.51111	98.1111	74.6111		0.6	8.3	23.3	23.3	83	1.16667	11.0463	11.9487		3.45	12.6667	17	17	13	24	22.1	79	16	11	24	22	17	92	2.83333	17.9	0.358824	-0.467577	0.955587	-0.467577	0.955587	-0.372129	0.986182	-0.339344	0.987617	0.463194	Mon	39762
22			5.53889	10.0556	8.40556	8.8	8.40556	95	75.5		0.5	8.3	16	16	70	1.5	9.77604	9.35673		2.76111	10.5652	12	12	12	16.2	16.1	75	20	15	16.2	21	16	95	3.66667	13.3	0.18125	-0.226289	0.907721	-0.226289	0.907721	-0.197668	0.894365	-0.124129	0.862006	0.422917	Tue	39763
23			4.07778	10.8889	6.61667	9.3	6.61667	97.0556	84.5556		0.2	8.2	21.6	21.6	79	2.5	14.9322	17.0751		4.12222	15.1364	13	21	17	16.5	17	76	19	14	17	21	16	104	3.5	13.5	0.1875	-0.231905	0.881645	-0.231905	0.881645	-0.168082	0.860111	-0.176534	0.776539	0.511111	Tue	39763
24			4.45	10.7222	9.4	10.3	9.4	97.6667	76.5556		0.5	8.2	18.7	18.7	79	1	9.38776	10.0809		3.75	12.6522	14	16	16	34.8	34.5	77	18	13	34.8	21	16	93	3.66667	27.8	0.4375	-0.905894	0.865065	-0.905894	0.865065	-0.456463	0.941108	-0.360937	0.883601	0.355556	Thu	39765
25			5.10556	15.0556	7.32778	7.8	7.32778	97	91.0556		0.3	8.3	11.8	11.8	86	0.833333	14.6237	15.3247		3.19444	23.4483	29	31	29	14.9	14.3	76	19	14	14.9	20	15	114	4.66667	10.9	0.266667	-0.280667	0.898498	-0.280667	0.898498	-0.196606	0.900151	-0.20641	0.894136	0.447917	Wed	39764
26			4.16111	18.5	8.36667	9.4	8.36667	98.6111	81.4444		0.7	8.1	17.8	17.8	85	1.16667	16.3553	30.4274																												Wed	39764
27			4.22222	12.1111	5.38889	8.1	5.38889	98.0556	71.8333		1.1	8.3	14.5	14.5	80	1	14.1221	14.8718		4.07778	15.5172	22	22	13	14.6	14.1	78	17	12	14.6	20	15	95	4.66667	10.1	0.3	-0.290911	0.949536	-0.290911	0.949536	-0.279417	0.883662	-0.212065	0.726341	0.525	Wed	39764
28			4.22222	16.7222	3.44444	6.2	3.44444	96	63.0556											4.07778	9.4	14	14	10	20.9	22.3	79	16	11	22.3	23	18	87	3.16667	17.3	0.2	-0.268164	0.791918	-0.268164	0.791918	-0.288212	0.698018	-0.2261	0.408904	0.41875	Thu	39765
29			5.57778	12.5	8.55	9.8	8.55	95	75.1111		1	8.4	19.4	19.4	69	0.5	9.73342	9.15094		2.82222	9.24242	10	12	10	25.3	23.9	77	18	13	25.3	20	15	91	5.33333	16.3	0.6	-0.830109	0.911284	-0.830109	0.911284	-0.546503	0.921882	-0.405	0.877824	0.481944	Thu	39765
30			5.46667	12.4444	7.86111	8.7	7.86111	98.7778	64.3333		0.2	7.9	15.2	15.2	73	1	10.6494	7.79487																												Wed	40891
31			4.31667	14.6111	1.95	3.4	1.95	97.7222	54.6111		0.7	8.3	12.3	12.3	61	1.16667	10.1249	11.4953		3.98333	13.1951	13	18	11	11.6	12.3	76	21	14	12.3	23	16	90	6.66667	10	0.1	-0.215688	0.772994	-0.205487	0.760874	-0.151795	0.555319	-0.0603025	0.222387	0.385417	Mon	39769
32			4.70556	17.0556	6.48333	9.6	6.48333	98.0556	67.9444																																					Fri	39766
33			3.80556	11.5	13.7111	15.1	13.7111	98.3333	94.6667		0.5	8.2	23.4	23.4	90	0.833333	11.3462	11.5842		4.39444	10.4706	12	12	11	24.9	22.8	78	17	12	24.9	22	17	104	2.66667	17.9	0.411765	-0.439109	0.969954	-0.439109	0.969954	-0.417946	0.932857	-0.337295	0.888727	0.427083	Mon	39769
34			5.27222	12.5556	11.3167	12.9	11.3167	95	72.5556											2.92778	9.95238	9	12	11	26.4	26.2	78	17	12	27.1	20	15	84	3.33333	21.8	0.306667	-0.473556	0.89007	-0.473556	0.89007	-0.298302	0.822727	-0.210748	0.522094	0.431944	Fri	39766
35			5.55	7.77778	6.18889	8	6.18889	97.0556	78.8889		0	8.3	14.5	14.5	74	0.333333	7.64706	8.28571		2.75	6.04348	6	8	6	11	10.4	76	19	14	11.2	20	15	97	3.66667	8.8	0.146667	-0.108336	0.313577	-0.108336	0.313577	-0.179877	0.577155	-0.0134615	0.0147236	0.41875	Fri	39773
36			4.47778	11.0556	13.8222	15.1	13.8222	96.2778	78.7778		0	8.4	30.6	30.6	75	0.5	10.4046	11.1883																												Tue	39770
37			4.80556	11.4444	6.88333	7.5	6.88333	98.4444	58.3333		0.6	8.2	20.3	20.3	68	1.66667	17.2306	20.099		3.39444	21.0833	25	25	25	20	19.1	78	17	12	20	19	14	85	3.83333	16.5	0.25	-0.333538	0.912508	-0.333538	0.912508	-0.253862	0.838703	-0.380323	0.967422	0.422222	Tue	39770
38			4.59444	8.55556	7.93333	9.4	7.93333	#DIV/0!	#DIV/0!		0.7	8.2	15.2	15.2	63	1.5	8.37963	8.51541		3.60556	7.37143	9	9	9	14.6	13.2	76	19	14	14.6	19	14	81	5.66667	9.9	0.335714	-0.331584	0.941477	-0.331584	0.941477	-0.277386	0.871204	-0.156345	0.548455	0.522917	Tue	39770
39			5.37778	14	7.42222	8.4	7.42222	99.4444	74.8333											2.92222	15.375	14	18	15	10.4	10.7	77	18	13	10.8	23	18	93	3.83333	9	0.0777778	-0.115863	0.898363	-0.115863	0.898363	-0.103938	0.783955	-0.0595819	0.489048	0.452778	Wed	39841
40			3.47222	17.9444	5.22222	6.5	5.22222	98.1111	63.7778											3.92778	12.7	16	17	14	16.8	15.2	80	15	10	16.8	19	14	109	1.5	11.6	0.371429	-0.300505	0.986032	-0.300505	0.986032	-0.32268	0.98977	-0.321272	0.984651	0.346528	Wed	39771
41			3.30556	6.83333	0	0	0	98.6667	86											4.79444	7.36	7	10	6	9	8.6	77	18	13	9.1	20	15	99	4	8.8	0.0133333	-0.106944	0.453644	-0.106944	0.453644	-0.0501136	0.13347	-0.157955	0.635476	0.495833	Fri	39773
42			4.89444	8.72222	5.64444	6.5	5.64444	98.5	81.2778		0.1	8.1	21.5	21.5	90	1	8.15097	10.5651																												Wed	39771
43			4.47222	17	4.92222	5.8	4.92222	97.4444	67.2222											1.52778	17.5385	17	21	18	11.7	11.6	76	19	14	12.1	20	15	90	4.16667	10.4	0.0866667	-0.120983	0.693781	-0.120983	0.693781	-0.0720623	0.416155	-0.0130343	0.0414727	0.453472	Wed	39771
44			4.92778	14.7222	6.06111	6.7	6.06111	98.8889	76.4444		0.8	8.2	21.1	21.1	96	1.16667	18.5902	21.1		3.27222	21.6429	34	34	31	20	19.5	76	19	14	20	21	16	111	4.5	14	0.375	-0.481363	0.927514	-0.481363	0.927514	-0.360217	0.946683	-0.443333	0.946212	0.513889	Wed	39771
45			5.08333	10.3333	15.2333	15.8	15.2333	96.2778	77.8333											3.21667	11.375	6	18	15	60.8	57.1	82	13	8	60.8	17	12	88	2.5	38.9	1.825	-2.29373	0.906722	-2.29373	0.906722	-1.63962	0.837491	-1.07703	0.990527	0.350694	Thu	39772
46			4.83889	13.2778	3.82222	5.1	3.82222	100	79.6111		0.1	8.2	18.2	18.2	79	0.666667	12.8864	15.7576		3.36111	9.3125	12	12	9	10.7	10.9	77	18	13	10.9	20	15	96	2.5	8.9	0.12	-0.126724	0.903677	-0.126724	0.903677	-0.132947	0.869318	-0.0988189	0.739668	0.372917	Fri	39773
47			5.4	8.77778	8.56111	9.6	8.56111	95.8333	59.3333											2.5	7.19444	7	12	9	13.5	12.8	76	19	14	13.5	20	15	97	5.83333	7.9	0.373333	-0.217499	0.811526	-0.217499	0.811526	-0.288489	0.914175	-0.296948	0.927964	0.5	Thu	39772
48			4.45	4.88889	10.2167	11.4	10.2167	98.0556	71.6667		0.2	8.2	27	27	75	0.666667	7.5978	10.8871		3.75	5.62963	6	9	4	12.8	12.3	76	19	14	12.8	20	15	81	4.33333	9.8	0.2	-0.237829	0.888034	-0.237829	0.888034	-0.198738	0.853519	-0.226168	0.957188	0.483333	Tue	39777
49			6.07778	7.44444	8.65556	9.9	8.65556	98	76.0556											2.42222	8.04545	11	12	12	20.3	19.2	77	18	13	20.3	20	15	94	3.5	13.2	0.473333	-0.468909	0.957272	-0.468909	0.957272	-0.475374	0.915379	-0.595238	0.925597	0.340972	Tue	39784
50			4.61667	13.6111	8.43333	8.7	8.43333	98.5	74.1667		0.2	8	26.3	26.3	78	1.5	11.585	12.435		3.38333	8.90909	7	11	9	13.8	13.6	78	17	12	13.8	20	15	88	3.5	10.8	0.2	-0.191173	0.704798	-0.191173	0.704798	-0.128917	0.55704	-0.171705	0.717599	0.379861	Mon	39783
51			5.01667	18.3889	9.27778	9.6	9.27778	95.2778	100.389		0.2	8.1	19.4	19.4	101	1	14.0358	13.8078		3.08333	17.3333	16	21	17	14.2	14.3	76	19	14	14.3	21	16	125	6.33333	11.1	0.19375	-0.208569	0.952927	-0.208569	0.952927	-0.220294	0.926908	-0.194494	0.914665	0.426389	Mon	39783
52			4.93889	11.6667	6.43889	7	6.43889	99	92.6111		0.1	8	14.4	14.5	91	1	7.1975	8.49558		3.06111	6.38095	6	7	6	10.5	10.6	78	17	12	11.1	20	15	101	3.33333	10.6	-0.00666667	-0.0744556	0.472935	-0.0744556	0.472935	0.0173423	0.151745	0.0468085	0.766863	0.504861	Mon	39783
53			4.24444	12.6667	8.03333	9.7	8.03333	98.2778	80.2222		-0.1	8.2	18.9	18.9	85	1	14.6979	15.6198		3.95556	12.6875	13	16	10	11.1	11.1	80	15	10	15.8	20	15	94	2.5	15.8	-0.313333	0.173656	0.501488	0.173656	0.501488	0.265625	0.824019	0.154219	0.650141	0.447917	Wed	39778
54			4.81111	10.6667	9.23889	11.6	9.23889	97.2778	93.7778		0	8.2	26.3	26.3	95	0.5	13.5135	14.7339																												Wed	39778
55			6.11667	6.22222	3.61111	6.1	3.61111	94.1111	77.4444																																					Wed	39778
56			4.83889	11.6111	7.57778	10.5	7.57778	97.6111	69.6667																																					Tue	39784
57			4.76667	18.8333	14.2222	16.1	14.2222	95.6667	70.7222											3.23333	15.8438	23	31	31	30.9	27.7	78	17	12	30.9	20	15	91	5.16667	20.3	0.706667	-0.645405	0.896419	-0.645405	0.896419	-0.656804	0.792507	-1.10982	0.974287	0.494444	Thu	39842
58			5.32778	12.4444	6.94444	7.6	6.94444	98.6667	77.8889		0.3	8.1	12.7	12.7	83	0.5	10.0795	10.7173		2.77222	8.92593	9	11	7	12.3	11	76	19	14	12.3	22	17	119	4.33333	8.4	0.229412	-0.149244	0.762065	-0.149244	0.762065	-0.235922	0.93088	-0.23022	0.822878	0.377778	Wed	39785
59			4.38889	12.3889	3.36111	5	3.36111	98.2778	67.7778		0.3	8	17.7	17.7	80	1.33333	13.908	16.5421		3.61111	13.3043	14	16	13	15.6	15	76	19	14	15.6	20	15	99	3.66667	12.1	0.233333	-0.284997	0.896203	-0.284997	0.896203	-0.178118	0.926812	-0.16174	0.905344	0.436806	Wed	39785
60			4.85556	13.3889	6.42222	7.4	6.42222	99.8333	75.0556		0.2	8.1	11.7	11.7	79	1	15.0148	13.6842		3.24444	12.92	18	18	13	9.5	9.7	76	19	14	9.7	20	15	94	4	7.6	0.126667	-0.143032	0.830095	-0.143032	0.830095	-0.160586	0.807606	-0.0761678	0.615349	0.464583	Wed	39785
61			5.41667	13.1111	6.60556	7.5	6.60556	96.6667	84		0.2	8.1	11.2	11.2	77	1	13.1934	15.4483		2.68333	12.2222	13	14	11	9.8	10	77	18	13	10.2	20	15	99	4.33333	8.1	0.113333	-0.0907245	0.628458	-0.0907245	0.628458	-0.115228	0.768402	-0.0441221	0.24196	0.336806	Thu	39786
62			4.75556	15.5556	8.99444	10.1	8.99444	97.5	95.4444		0.1	8.1	15.6	15.6	96	1	13.688	16.1658		3.34444	13.8929	14	18	15	15.1	14.4	76	19	14	15.1	20	15	118	4.5	12.6	0.166667	-0.169176	0.725567	-0.169176	0.725567	-0.179455	0.834856	-0.123327	0.792627	0.38125	Thu	39786
63			5.67778	8.33333	8.26667	8.7	8.26667	94	68		0.4	8.1	19.5	19.5	71	0.166667	7.85329	8.31557		2.42222	6.71053	7	8	7	17.6	16.4	78	17	12	17.6	22	17	90	6.16667	10.5	0.417647	-0.326259	0.829293	-0.326259	0.829293	-0.435503	0.947692	-0.498957	0.947205	0.463194	Thu	39786
64			4.21667	7.88889	8.73333	9.6	8.73333	100	95.6667		0	8	13.4	13.4	87	0.833333	9.06209	8.29721		3.78333	8.92857	9	11	8	12.9	12.8	77	18	13	13.2	21	16	107	2.16667	13.1	-0.0125	0.00385906	0.00834532	0.00385906	0.00834532	-0.0224991	0.197956	-0.0228409	0.220722	0.423611	Fri	39787
65			5.28889	12.8889	10.6056	11.9	10.6056	97.9444	78.6667											3.01111	9.5	12	12	10	15.9	14.3	78	17	12	15.9	22	17	96	3.16667	11.9	0.235294	-0.153591	0.621648	-0.153591	0.621648	-0.25596	0.911481	-0.195633	0.919749	0.46875	Fri	39787
66			5.01667	15.0556	9.19444	10.1	9.19444	98.4444	73.2778		0.7	8.2	23.7	23.7	72	0.5	14.3116	14.3202		3.18333	14.2222	18	18	18	40.8	38.7	81	14	9	40.8	16	11	102	2.83333	19.7	1.91818	-1.77713	0.957022	-1.77713	0.957022	-1.96148	0.941547	-1.19121	0.980017	0.315278	Mon	39790
67			4.49444	16.1111	7.06111	7.5	7.06111	99.9444	78.6111		0.1		15.3	15.3	69	1.5	10.3858	12.1429		-4.49444	11.7826	13	15	12	10.8	10.8	76	19	14	10.8	21	16	84	3.66667	8.6	0.1375	-0.134993	0.800614	-0.134993	0.800614	-0.123096	0.678361	-0.0385135	0.237583	0.409028	Mon	39790
68			3.28889	12.5	1.65556	5.2	1.65556	97	89.5											3.51111	13.2857	15	15	13	11.5	11.2	76	19	14	11.5	20	15	103	4.5	9.4	0.14	-0.0656002	0.403014	-0.0656002	0.403014	-0.128095	0.89861	-0.087	0.788438	0.461111	Mon	39790
69			4.58889	13	8.81667	9.7	8.81667	96.7778	93.8333		0.1	8	25.5	25.5	93	1.16667	17.5028	21.1618		3.41111	13.3333	14	18	17	15.6	14.8	78	17	12	15.6	20	15	129	3.83333	11.5	0.273333	-0.271434	0.916966	-0.271434	0.916966	-0.279496	0.955303	-0.284615	0.906542	0.507639	Mon	39790
70			4.16667	12.2778	12.7556	13.4	12.7556	96.2222	65.8333		0.1	8.1	24	24	64	0.5	11.2887	13.1148		3.93333	12.1667	11	15	13	18.4	17.9	78	17	12	19.1	20	15	80	2.83333	17.5	0.06	0.00159608	0.000201947	0.00159608	0.000201947	-0.0976246	0.538718	-0.0762238	0.417507	0.335417	Tue	39791
71			4.46667	7.33333	4.67222	6.1	4.67222	98.9444	97.5											2.63333	5.13636	4	7	4	9	9.1	77	18	13	9.5	21	16	106	3.5	8.9	0.00625	0.00847478	0.0156399	0.00847478	0.0156399	0.013986	0.0232802	-0.0913743	0.802092	0.418056	Tue	39791
72			3.65556	22.3889	9.32222	9.9	9.32222	99.6667	60.8333		0	8	12.9	12.9	65	1.5	16.7246	20.64		4.34444	23.8182	25	27	25	9.4	9.4	78	17	12	10.5	20	15	80	3.5	9.8	-0.0266667	0.00871925	0.0396354	0.00871925	0.0396354	-0.00305066	0.00225745	0.0187679	0.0280022	0.460417	Tue	39791
73			4.69444	7.5	7.41111	8.4	7.41111	99.6111	67.0556		0.2	7.9	16.7	16.7	87	1.83333	10.0209	12.0578		3.20556	8.95833	7	18	7	9.1	8.8	77	18	13	10.7	20	15	93	3.83333	7.5	0.106667	-0.0901288	0.134501	-0.0901288	0.134501	0.0352822	0.0322527	-0.0657948	0.724407	0.475694	Tue	39791
74			3.8	16.8889	16.7556	19.5	16.7556	99.6667	88.5		0	8.1	26.6	26.6	90	1	9.92147	11.7181																												Wed	39792
75			5.56111	10.5556	6.35556	7.3	6.35556	97.2778	81.9444											2.73889	9.37143	9	11	10	9.5	9.5	76	19	14	9.5	20	15	92	5.66667	7.8	0.113333	-0.150285	0.834868	-0.150285	0.834868	-0.0838429	0.730332	-0.110227	0.824579	0.436806	Wed	39792
76			5.43333	11.8889	8.07222	9.1	8.07222	94.3889	87.5		0.7	8.3	11.3	11.3	77	0.333333	11.215	12.2162		2.86667	7.12903	11	11	8	12.4	11.7	76	15	14	12.4	16	15	100	5	6.4	0.4	-0.49241	0.917521	#N/A	#N/A	-0.474014	0.894525	-0.429136	0.70462	0.46875	Wed	39792
77			4.54444	6.94444	5.64444	6.9	5.64444	98.1111	66.3333		0.3	8.1	18.1	18.1	72	1.66667	9.05091	10.2841		3.55556	9.51351	11	12	11	9.4	8.9	77	18	13	9.4	24	19	81	6	7.8	0.0842105	-0.114188	0.609401	-0.114188	0.609401	-0.121072	0.588044	-0.17315	0.661541	0.528472	Wed	39792
78			5.48333	13.1667	8.65556	9.3	8.65556	98.9444	72.6111											2.81667	11.7727	13	14	14	18	16.8	77	18	13	18	20	15	92	3.5	13.2	0.32	-0.337644	0.92602	-0.337644	0.92602	-0.255397	0.85727	-0.183953	0.780828	0.384722	Wed	39792
79			4.39444	18.6667	6.08889	8.2	6.08889	98.8889	62.9444		0.1	8.1	15.1	15.1	67	1	13.5096	15.0249		3.70556	12.5556	10	15	11	9.7	9.5	77	18	13	9.8	21	16	95	4.33333	8.5	0.075	-0.126775	0.821502	-0.126775	0.821502	-0.0966863	0.575952	-0.152206	0.823702	0.436111	Thu	39793
80			5.4	5.72222	7.28889	7.9	7.28889	96	49.6111		1.6	7.9	17.4	17.4	59	1.16667	7.99099	8.61386		2.5	7.33333	12	12	11	23.1	21.2	77	18	13	23.1	20	15	103	2.83333	13.9	0.613333	-0.587504	0.96775	-0.587504	0.96775	-0.58875	0.964459	-0.715054	0.989273	0.63125	Wed	40289
81			4.55	14.2222	12.3167	12.7	12.3167	95	77.9444		0.6	8	24	24	79	1	12.0813	12.0603		3.45	16	14	30	16	23.8	23.3	82	13	8	23.8	15	10	86	5.5	16.9	0.69	-0.654173	0.963694	-0.654173	0.963694	-0.707369	0.974764	-0.664602	0.905344	0.380556	Thu	39793
82			3.62222	17.6111	2.90556	4.7	2.90556	98.3889	83.9444		0.1	8.2	14.4	14.4	83	0.833333	14.817	16.3636		4.57778	17.6522	17	22	15	15.1	14.5	76	19	14	15.1	21	16	106	3.66667	11.7	0.2125	-0.200134	0.95164	-0.200134	0.95164	-0.183558	0.920818	-0.138807	0.86148	0.488194	Thu	39793
83			5.54444	6.66667	6.77778	7.5	6.77778	95.8333	57.7778		0.2	7.9	20.1	20.1	54	1.33333	8.34931	8.89381		2.35556	6.7619	7	8	8	22	21.8	76	19	14	22	20	15	79	3.33333	16.6	0.36	-0.365967	0.887656	-0.365967	0.887656	-0.377676	0.906462	-0.495588	0.958255	0.526389	Thu	39793
84			4.38333	17.5556	5.28333	6.2	5.28333	98.3333	77.1667											3.71667	15.1111	14	19	18	9.8	9.7	76	19	14	9.8	21	16	90	4.33333	8	0.1125	-0.128518	0.93661	-0.128518	0.93661	-0.123375	0.878891	-0.10155	0.729603	0.453472	Thu	39793
85			4.97778	15.0556	7.41111	8.4	7.41111	97.7222	72.8333		0.3	8.4	11.7	11.7	64	1	13.7572	14.3558		3.42222	11.0882	10	14	10	8.7	8.8	76	19	14	8.8	21	16	76	5.5	8.2	0.03125	-0.0247972	0.222865	-0.0247972	0.222865	-0.0460013	0.530041	-0.0511563	0.614988	0.420833	Thu	39793
86			4.47222	16.8333	3.41667	4.8	3.41667	99.7222	57.5556											3.22778	14.4118	15	20	15	8.7	8.7	78	17	12	8.8	16	11	81	2.66667	7.9	0.0727273	-0.0741812	0.524568	-0.0741812	0.524568	-0.0128606	0.17201	-0.0235294	0.361991	0.863194	Thu	39793
87			5.23333	14.7778	9.35556	9.8	9.35556	94	75.3889											2.86667	15.1739	15	48	17	14.5	14	78	14	12	14.5	17	15	90	3.66667	10.2	0.286667	-0.371004	0.907557	#N/A	#N/A	-0.299044	0.925487	-0.234702	0.871272	0.852778	Thu	39793
88			5.52222	13.7778	7.61667	9.2	7.61667	96.7778	76.2778											2.77778	10.65	10	12	10	14.6	14.2	76	19	14	14.6	22	17	103	3.16667	11	0.211765	-0.0649946	0.125633	-0.0649946	0.125633	-0.255794	0.765858	-0.331301	0.820887	0.358333	Fri	39794
89			5.57222	15.0556	7.57222	8	7.57222	97	73.7222											2.42778	17.125	19	19	19	17.9	17.7	76	19	14	17.9	20	15	93	3.83333	13.7	0.28	-0.271463	0.980077	-0.271463	0.980077	-0.281453	0.98382	-0.269828	0.961914	0.841667	Thu	39793
90			5.02778	13.8333	4.2	5.6	4.2	98.1667	65.2778																																					Fri	39794
91			6.05	15.6111	7.76667	8.4	7.76667	93.3889	63.1111											2.05	11.1944	12	18	18	12.8	11.7	77	18	13	13.2	22	17	91	5.83333	8.8	0.235294	-0.244216	0.773434	-0.244216	0.773434	-0.312464	0.786657	-0.131826	0.370238	0.408333	Fri	39794
92			4.45556	18.8333	9.16667	10	9.16667	98.9444	73.7222		0.1	7.9	21.9	21.9	75	1.5	16.3512	20.0917		3.44444	14.2941	15	20	13	14.6	14	79	16	11	14.6	20	15	89	2.66667	11.8	0.186667	-0.143096	0.909949	-0.143096	0.909949	-0.175546	0.955362	-0.184988	0.915355	0.438889	Fri	39794
93			5.33889	15.7222	8.02222	8.3	8.02222	98.8889	68.7222											2.86111	15.5652	20	20	20	17.1	17.2	76	19	14	17.2	20	15	103	3.66667	12.2	0.326667	-0.294374	0.962609	-0.294374	0.962609	-0.33514	0.979972	-0.359962	0.971605	0.409028	Sat	39795
94			4.80556	10	9.82778	12.8	9.82778	98.1111	93.9444											3.29444	7.47826	7	12	6	11.5	12.3	76	19	14	12.6	20	15	116	3.66667	9.1	0.16	-0.234438	0.899718	-0.234438	0.899718	-0.209866	0.806961	-0.185714	0.559603	0.430556	Sat	39795
95			4.78889	14.8333	10.0556	11.1	10.0556	98.3333	91.7778		0.3	8.1	18.4	18.4	94	0.666667	12.3457	11.358		3.31111	12.2069	13	18	12	14.1	14.2	76	19	14	14.7	20	15	101	4.66667	14.2	-0.00666667	-0.204142	0.495748	-0.204142	0.495748	-0.000441501	3.10188e-05	0.0341601	0.110701	0.467361	Sat	39795
96			4.39444	13.4444	4.65556	4.8	4.65556	99.3333	63																																					Sat	39795
97			7.3	0	13.62	24.6	13.62	99.5333	67.2667											0.4	13.3182	12	18	13	13.5	13.3	77	18	13	16.1	19	14	86	3.5	14.9	-0.1	0.00657667	0.00258092	0.00657667	0.00258092	0.156024	0.746127	0.258537	0.916551	0.583333	Sat	39795
98			5.17778	14.8889	6.67778	7.5	6.67778	99.5556	78.2222		0.3	8.3	16.1	16.3	#N/A	0.666667	18.2793	24.9612		3.12222	16.5172	20	23	21	11.9	11.4	76	20	14	12.2	21	15	97	4.66667	9.8	0.14	-0.234962	0.778463	-0.234962	0.778463	-0.248989	0.65329	-0.250203	0.724281	0.430556	Mon	39797
99			0.1	0	9.12222	9.9	9.12222	94.1111	93.9444											8.2	9.525	11	13	13	15.4	15.2	76	19	14	16.7	21	16	109	6.5	15.2	0.0125	-0.189601	0.328614	-0.189601	0.328614	0.100267	0.265961	0.0519608	0.0423898	0.460417	Mon	39797
100			5.97778	11.1667	5.17222	6.2	5.17222	98.5	63.6111											1.92222	18.5	21	24	22	12.5	12.7	80	15	10	12.7	17	12	88	4.16667	9.9	0.216667	-0.251268	0.895901	-0.251268	0.895901	-0.250978	0.845968	-0.106842	0.565553	0.486806	Mon	39797
101			4.54444	14	8.53333	9.1	8.53333	96.2222	72.4444		0.4	8.1	17.1	17.1	74	1.16667	11.3768	14.0164		3.55556	11.2973	14	14	10	12.3	12	78	17	12	12.3	20	15	88	6	9.3	0.2	-0.275413	0.906807	-0.275413	0.906807	-0.187805	0.871746	-0.138542	0.726475	0.502083	Mon	39797
102			5.03333	16	8.77222	9.8	8.77222	97.5556	88.2222		0.3	8.1	14.2	14.2	89	0.833333	11.435	11.8828		3.06667	12.875	10	19	14	10.7	10.8	76	19	14	11	21	16	114	5.16667	9.2	0.09375	-0.0492326	0.220149	-0.0492326	0.220149	-0.149692	0.807454	-0.197628	0.881999	0.415972	Mon	39797
103			4.8	16.3889	8.66111	9.4	8.66111	100	64.4444																																					Mon	39797
104			4.02222	16.7222	3.83333	4.9	3.83333	97.5556	78.2778		0.3	8	14	14	87	0.833333	13.4775	16.3743		3.97778	19.3939	20	24	21	10.4	10.6	76	19	14	10.6	20	15	98	5.33333	9.1	0.0866667	-0.0850589	0.571226	-0.0850589	0.571226	-0.12702	0.82865	-0.125758	0.808174	0.419444	Tue	39798
105			5.09444	14.3889	8.89444	9.4	8.89444	94.7778	65.5																																					Tue	39798
106			4.19444	14.9444	6.26667	7.2	6.26667	98.0556	76.2222		0.1	8.2	12.8	12.8	123	0.666667	13.9338	17.0667		4.00556	11.7407	10	14	10	10.3	10.6	78	17	12	10.8	20	15	108	4.33333	9	0.0866667	-0.236025	0.693975	#VALUE!	#VALUE!	-0.166582	0.561254	-0.000546448	7.69645e-05	0.473611	Tue	39798
107			4.31667	5.83333	5.06111	6.1	5.06111	98.6667	68.8889		0.1	8	16.2	16.2	88	0.666667	9.74432	10.3846		3.68333	6.24	7	10	6	10	9.1	76	19	14	10	21	16	103	4	7.4	0.1625	-0.0699671	0.406021	-0.0699671	0.406021	-0.140185	0.821468	-0.167935	0.762617	0.409028	Thu	39800
108			5.03333	15.1111	8.36667	9	8.36667	96.8889	86.4444		0.6	8.2	13.7	13.7	86	0.666667	10.582	10		3.16667	13.6667	17	17	14	15.2	14.7	85	10	5	15.2	12	7	99	3.33333	13	0.314286	-0.45313	0.933357	-0.45313	0.933357	-0.2825	0.838136	-0.178571	0.892857	0.445833	Thu	39800
109			4.71111	8.33333	8.11667	11	8.11667	99.0556	64.4444		0	7.8	23	23	65	1.16667	10.8719	13.5294		3.08889	9.2381	10	16	9	13.6	13.2	77	18	13	13.6	20	15	74	3.33333	12	0.106667	-0.137179	0.750139	-0.137179	0.750139	-0.0656116	0.394121	-0.144785	0.637487	0.406944	Fri	39801
110			4.99444	14.4444	8.96667	10	8.96667	98.3333	78											3.20556	14	14	18	13	14.7	14.5	77	18	13	14.7	22	17	105	2.83333	12.6	0.123529	-0.112456	0.444889	-0.112456	0.444889	-0.255223	0.805418	-0.317742	0.825673	0.507639	Thu	39800
111			0.1	0	6.15556	6.9	6.15556	98.4444	65.2222		0	8.1	8.3	8.3	72	1.16667	6.56171	6.64		8	6.52174	5	9	6	7.3	7	80	15	10	7.3	16	11	80	3.66667	6.4	0.0818182	-0.0874031	0.55048	-0.0874031	0.55048	-0.0867896	0.642982	-0.0423077	0.173435	0.472917	Thu	39800
112			4.40556	15.9444	9.16667	9.8	9.16667	97.3333	97.4444		0.1	8.1	15.3	15.3	85	0.833333	16.5191	20.5369		3.69444	18.2414	19	21	20	14.1	13.9	76	19	14	14.2	21	16	124	4.66667	12.2	0.11875	-0.197885	0.947131	-0.197885	0.947131	-0.162438	0.891591	-0.163695	0.837267	0.426389	Fri	39801
113			5.08333	11	12.3611	12.8	12.3611	94.6667	88.7778											2.31667	7.45455	7	13	7	15.9	15.8	76	18	14	16.2	19	15	92	5.33333	14.7	0.08	-0.000443968	1.00474e-05	#VALUE!	#VALUE!	-0.100225	0.469785	-0.141414	0.625798	0.479167	Fri	39801
114			4.84286	17.7857	7.39286	8.3	7.39286	98	62.7143											3.25714	15.9048	16	18	15	14.7	14.2	77	18	13	14.7	20	15	89	3.33333	12	0.18	-0.0976734	0.577019	-0.0976734	0.577019	-0.176847	0.870641	-0.248298	0.922126	0.522222	Fri	39801
115			6.14444	4.11111	5.95556	7	5.95556	97.7778	77											2.25556	5.04167	8	8	7	11.1	10.4	76	19	14	11.3	22	17	97	3.83333	8.4	0.158824	-0.124945	0.672152	-0.124945	0.672152	-0.0785654	0.320721	0.00406568	0.00307289	0.340972	Mon	39804
116			5.08333	8.77778	6.42778	7.3	6.42778	98	77.3889		0.6	8	20.3	20.3	76	1	10.0452	10.491		2.91667	8.2	10	11	11	11.6	11.5	76	19	14	11.6	20	15	86	4.83333	7.9	0.246667	-0.209243	0.719614	-0.209243	0.719614	-0.17017	0.532629	-0.279557	0.722674	0.363889	Tue	39805
117			4.27059	19.7647	10.0235	10.7	10.0235	#DIV/0!	#DIV/0!		0	8	24.5	24.5	77	0.833333	16.074	17.3759		3.72941	14.75	14	17	14	15.8	15.7	76	19	14	16.6	21	16	91	1.83333	16.4	-0.0375	0.00534856	0.00839915	0.00534856	0.00839915	0.0594203	0.713541	0.0644351	0.620188	0.354861	Thu	39835
118			5.16111	14.4444	9.03889	10.3	9.03889	94	81.3333											3.23889	16	25	25	23	17.3	16.5	77	13	13	17.4	15	15	98	3.83333	9.9	0.493333	-0.521334	0.908649	#N/A	#N/A	-0.501645	0.897191	-0.513894	0.830917	0.366667	Thu	39835
119			5.5	11.7222	7.3	8.5	7.3	96.0556	84.8889											3.1	8.96429	9	13	10	10.7	10.6	76	18	14	10.9	19	15	106	4.5	7.4	0.22	-0.241993	0.863879	#VALUE!	#VALUE!	-0.257338	0.851142	-0.206302	0.600396	0.460417	Fri	39836
120			6.38333	8.11111	8.81667	9.7	8.81667	95.5556	68.4444											2.41667	7.51852	8	9	7	22.3	20.2	76	19	14	22.3	20	15	97	4.33333	15.2	0.473333	-0.590395	0.88266	-0.590395	0.88266	-0.432475	0.912873	-0.520192	0.896255	0.45	Fri	39836
121			0.1	0	4.15	5.1	4.15	99.7778	102.778		0.3	8.1	17.1	17.1	107	0.833333	12.3308	13.3594		8	8.83333	12	12	11	15.3	14	79	16	11	15.3	22	17	116	2.83333	11.6	0.217647	-0.273369	0.952117	-0.273369	0.952117	-0.262474	0.934193	-0.21375	0.895864	0.499306	Fri	39836
122			3.42222	13.8889	18.8444	20.1	18.8444	99.2222	61.3889		0	8.1	23.2	23.2	67	0.666667	12.1239	8.90595		4.67778	11.2667	16	16	13	20.5	21.2	78	17	12	21.2	19	14	81	2.33333	17.1	0.242857	-0.194322	0.356969	-0.194322	0.356969	-0.352567	0.568242	-0.655814	0.775428	0.591667	Sun	39838
123			4.57222	14.8889	11.9278	13.5	11.9278	95.9444	79.5											3.62778	6.55556	6	8	6	15.2	14.4	77	18	13	15.2	20	15	106	2.83333	12.1	0.206667	-0.148394	0.80945	-0.148394	0.80945	-0.138489	0.678297	-0.0868925	0.291951	0.604167	Sun	39838
124			5.57778	14.0556	10.0667	11.1	10.0667	95.5	66.3889		1.3	8.2	11	11	74	2.16667	12.0981	9.44206		2.62222	9.34615	15	16	11	21.8	17.1	79	16	11	21.8	32	27	107	4.16667	11.7	0.374074	-0.449084	0.9504	-0.449084	0.9504	-0.388295	0.942349	-0.331299	0.945349	0.623611	Sun	39838
125			5.30556	6.38889	8.75	9.6	8.75	98.8889	55.5556											2.69444	6.13333	8	8	8	12.2	12.1	78	17	12	12.6	20	15	82	2.33333	12	0.0133333	-0.0429175	0.338413	-0.0429175	0.338413	-0.0330628	0.120939	-0.115625	0.599442	0.379861	Mon	39839
126			4.40556	17.2222	10.5778	11	10.5778	99.8333	82.8889											3.19444	16.4286	16	20	14	14.4	14.4	76	19	14	14.4	21	16	101	3.33333	13.1	0.08125	-0.104544	0.842542	-0.104544	0.842542	-0.11125	0.802672	-0.075	0.648546	0.519444	Mon	39839
127			4.87778	6.44444	6.65	7.8	6.65	100	65.8333											1.52222	7.38462	7	11	8	9	8.7	76	19	14	9	21	16	91	4.16667	7.7	0.08125	-0.0746497	0.590447	-0.0746497	0.590447	-0.0505223	0.265829	-0.121047	0.701645	0.464583	Fri	40025
128			5.34444	17.9444	13.4389	14.1	13.4389	94.5556	94.2778											2.75556	17.2812	15	22	16	21.8	20.6	77	18	13	21.8	21	16	108	5.16667	17.3	0.28125	-0.2732	0.857146	-0.2732	0.857146	-0.219497	0.633814	-0.0533539	0.137919	0.438194	Tue	39840
129			4.17222	21.8333	10.5111	11.6	10.5111	96.8333	73.3889											3.22778	19.8286	22	23	17	15.6	15.9	80	15	10	16	16	11	106	5.66667	14.5	0.1	-0.15577	0.799873	-0.15577	0.799873	-0.0831461	0.577586	-0.0830935	0.342761	0.420139	Fri	39843
130			4.32778	15.1111	7.32222	7.7	7.32222	94.8333	72.2778																																					Mon	39846
131			4.91667	7.66667	7.53333	8.4	7.53333	99.4444	69.8333		0.1	7.7	20.9	20.9	76	2	7.92694	11.0875		2.78333	8.77778	9	13	9	15.9	15.3	77	18	13	15.9	20	15	96	2.83333	14.6	0.0866667	-0.106528	0.542532	-0.106528	0.542532	-0.0454006	0.250204	-0.0844444	0.344579	0.513889	Mon	39846
132			4.98333	10.5556	6.51667	7.5	6.51667	97.8889	68.8889		0.2	8.1	13.7	13.9	68	0.666667	7.32346	8.3792		3.11667	6.80952	8	9	9	9	9.3	77	18	13	9.9	22	17	105	3.33333	9.8	-0.0470588	-0.0215825	0.0729881	-0.0215825	0.0729881	0.0386285	0.567388	0.0522374	0.504727	0.408333	Tue	39847
133			3.16667	12.8333	9.02778	9.4	9.02778	99.2778	73.6667		0.2	7.6	31.1	31.1	72	1.33333	14.9695	16.4987																												Tue	39847
134			5.4	15	10.8944	11.4	10.8944	96.8889	71.2222											1.4	10.1481	11	11	10	16.2	15.1	78	17	12	16.2	23	18	87	4.33333	13.2	0.166667	-0.209026	0.951742	-0.209026	0.951742	-0.183265	0.952337	-0.182918	0.962421	0.454861	Wed	39848
135			4.58889	15.7778	11.3222	12.5	11.3222	96.2222	74.3889											3.51111	15.28	16	19	17	28.8	26.4	77	18	13	28.8	22	17	92	4	16.5	0.723529	-0.768634	0.972917	-0.768634	0.972917	-0.767473	0.947075	-0.555373	0.951249	0.472222	Thu	39849
136			5.31111	12.8333	13.4333	14.6	13.4333	98.8889	68.6667		0.3	8.4	15.1	15.1	63	0.333333	11.2665	11.1439		3.08889	12.5789	14	15	15	22.1	20.4	76	19	14	22.1	21	16	92	3	16.1	0.375	-0.349834	0.928473	-0.349834	0.928473	-0.311903	0.859577	-0.411391	0.897144	0.516667	Thu	39849
137			5.38889	7.05556	9.78889	11.1	9.78889	97	104.556		0.1	8.5	14.5	14.5	90	0.5	7.69667	10.2113		3.11111	8.8	10	13	9	18	18.2	77	18	13	18.2	21	16	130	2.33333	13.5	0.28125	-0.312361	0.943919	-0.312361	0.943919	-0.258105	0.932312	-0.252381	0.883889	0.339583	Fri	39850
138			5.24444	7.83333	5.73889	6.1	5.73889	100	85.8889		0	8.2	13.4	13.4	78	1.16667	8.01959	10.0752																												Fri	39850
139			5.08889	6.66667	15.0278	16.6	15.0278	96.1111	72.5		0.7	8.1	17.9	18.3	63	0.5	8.09795	7.48954		3.01111	5.31034	10	10	6	14.4	14	76	21	14	14.4	22	15	79	4.66667	12	0.16	-0.0831625	0.537462	-0.0911174	0.47522	-0.181902	0.778066	-0.251596	0.757867	0.434028	Fri	39850
140			4.72778	17.6111	8.93889	9.5	8.93889	98	54.3889		0.1	8.1	12.9	12.9	58	1	14.3575	17.0861		3.37222	16.6786	19	20	19	12.8	12.7	78	17	12	12.8	21	16	76	4.5	10.3	0.15625	-0.138873	0.929178	-0.138873	0.929178	-0.155082	0.93257	-0.139189	0.86179	0.464583	Fri	39850
141			4.98333	12.0556	5.85556	6.5	5.85556	97.7778	64.4444		0.1	8.2	9.2	9.2	67	0.5	7.34694	8.88889		3.21667	8.35714	8	11	7	9	8.4	79	16	11	9	22	17	81	2.16667	6.5	0.147059	-0.171096	0.969126	-0.171096	0.969126	-0.170489	0.954291	-0.161395	0.916599	0.364583	Mon	39853
142			5.68889	9.77778	10.4778	11	10.4778	95.2778	80											2.51111	9.16	9	11	9	14.7	14.1	77	18	13	14.8	20	15	89	4	10.7	0.266667	-0.277643	0.83665	-0.277643	0.83665	-0.263427	0.731584	-0.0549853	0.353074	0.409028	Mon	39853
143			5.01667	14.7778	10.1222	11.1	10.1222	95.6111	83.7778											2.78333	10.3333	15	16	16	16.3	15.3	79	16	11	16.3	18	13	103	3.83333	11.6	0.361538	-0.168584	0.477433	-0.168584	0.477433	-0.340288	0.917183	-0.428829	0.881358	0.456944	Mon	39853
144			4.51667	14.2222	1.76111	3.9	1.76111	96.4444	71.4444																																					Tue	39854
145			5.23889	15.7778	10.7722	12.1	10.7722	99.0556	62.6111		0.5	8.2	26.6	26.6	72	0.333333	15.375	16.3692		2.96111	15.4286	19	19	19	27.9	27	77	18	13	27.9	21	16	96	2.16667	21.1	0.425	-0.524715	0.916781	-0.524715	0.916781	-0.385926	0.940104	-0.28469	0.977378	0.373611	Tue	39854
146			5.61667	9.22222	8	9.1	8	97.1111	60.5556		0.3	8.1	10.2	10.2	62	0.833333	7.32984	9.27273		2.48333	8.5641	7	11	10	11	11.1	81	14	9	11.2	14	9	78	6.33333	8.7	0.255556	-0.209967	0.852175	-0.209967	0.852175	-0.31963	0.874851	-0.320548	0.621959	0.478472	Tue	39854
147			4.86667	14.7778	8.57222	9	8.57222	98.9444	64.6667		0.2	8	18.6	18.6	73	1	9.43381	9.3		3.13333	12.04	11	13	12	13.2	13	77	19	13	13.2	21	15	85	4	11.2	0.133333	-0.163461	0.95287	-0.163461	0.95287	-0.128929	0.947482	-0.143616	0.910421	0.516667	Tue	39854
148			4.91667	20.5	10.7778	11.2	10.7778	99.8889	61.9444		0.2	8.1	29.9	29.9	71	1	21.7478	24.1129		3.18333	19.8	19	22	19	14	13.8	77	20	13	14.2	22	15	57	3.16667	12.4	0.106667	-0.0843944	0.545956	-0.0911933	0.519794	-0.0791962	0.321146	-1.31862e-17	0	0.333333	Tue	39854
149			5.98333	8.05556	4.52222	7.5	4.52222	95.1111	54.7778		0.3	8	32.2	32.2	53	1.16667	10.3636	14.2163		2.01667	8.59091	11	13	10	17.4	16.2	76	19	14	17.4	21	16	69	3.5	12	0.3375	-0.286541	0.892218	-0.286541	0.892218	-0.287773	0.851252	-0.334516	0.845078	0.425694	Tue	39854
150			4.27222	13	11.45	12	11.45	98.1111	86.4444		0.2	8.3	16.9	16.9	83	0.833333	14.5886	17.3333		4.02778	11.8333	12	17	9	14.8	15.2	78	17	12	15.2	23	18	98	2.83333	12.9	0.105556	-0.126351	0.802678	-0.126351	0.802678	-0.0900896	0.624954	-0.0356164	0.314574	0.338194	Fri	39857
151			4.27778	18.3333	5.91111	6.9	5.91111	91.1333	98.9333		0	8	11.9	11.9	57	2.33333	16.6027	19.8333		3.72222	16.3409	16	21	17	6.7	6.7	77	18	13	7.7	18	13	66	7.16667	7.3	-0.0461538	0.0189656	0.122481	0.0189656	0.122481	0.0498013	0.366275	0.0080326	0.00691946	0.374306	Wed	39855
152			5.43889	17	14.0778	14.7	14.0778	94	82.2778											3.16111	13.7586	15	17	17	28.9	27.8	78	16	12	28.9	19	15	101	4.66667	19.8	0.606667	-0.779746	0.95608	#VALUE!	#VALUE!	-0.619358	0.970221	-0.694466	0.944874	0.4625	Wed	39855
153			4.76667	15.6667	6.17778	7.2	6.17778	97.7647	71.8235		0	8.2	10.2	10.2	81	0.5	12.2591	13.3333																												Wed	39855
154			5.33333	12.0556	8.21667	8.6	8.21667	97.6667	63.1111		0.3	8.2	13	13	65	0.833333	11.8655	15.9509		2.86667	13.1579	14	17	17	15.5	14.9	78	17	12	15.5	22	17	84	3	13	0.147059	-0.18682	0.898448	-0.18682	0.898448	-0.155979	0.969707	-0.16921	0.965253	0.431944	Tue	39868
155			3.90556	14.1111	11.4111	12.6	11.4111	97.2778	106.278																																					Thu	39856
156			5.03333	16.1111	5.77778	6.6	5.77778	95.0556	75.7778											2.56667	11.5909	12	13	12	15.6	15.8	76	19	14	15.9	21	16	100	3.5	12.5	0.19375	-0.325873	0.893942	-0.325873	0.893942	-0.232516	0.847642	-0.137	0.610374	0.422222	Thu	39856
157			4.82222	13.5556	10.5667	11.1	10.5667	99.7778	74.9444											1.97778	12.44	10	16	11	14.1	14.4	77	18	13	15.5	19	14	77	4	12.5	0.114286	-0.189548	0.841437	-0.189548	0.841437	-0.184912	0.667862	-0.209075	0.507149	0.491667	Thu	39856
158			5.59444	13.5556	9.63889	10.2	9.63889	95	101.667											2.60556	9.83333	9	12	11	14.5	12.2	77	18	13	14.5	22	17	114	4.83333	11.1	0.2	-0.198212	0.904381	-0.198212	0.904381	-0.169272	0.834971	-0.218841	0.822013	0.529861	Thu	39856
159			5.01667	12.8889	9.42222	10.1	9.42222	97.6667	90.6111		0.2	8.1	16.3	16.3	81	1	11.2529	10.9396		3.08333	9.17647	7	13	9	12	12	79	16	11	12.4	22	17	101	2.66667	9.5	0.147059	-0.197621	0.896985	-0.197621	0.896985	-0.168825	0.835209	-0.100311	0.570428	0.378472	Fri	39857
160			5.04444	10.2222	5.97222	7.7	5.97222	95	89.9444		0.5	8.2	10.9	10.9	85	0.5	11.955	11.066		3.15556	12.45	12	16	12	11.2	11.7	76	19	14	11.8	20	15	108	6.5	10.2	0.0666667	-0.163104	0.783664	-0.163104	0.783664	-0.0871454	0.684581	-0.0694306	0.329381	0.402083	Thu	39856
161			3.98333	10.5556	14.0778	14.7	14.0778	100	73.2778		0.2	8.3	18.2	18.2	80	0.666667	9.27441	10.4298		4.31667	8.76471	9	11	9	16.9	16.8	77	18	13	16.9	20	15	99	2.66667	14	0.193333	-0.195134	0.891149	-0.195134	0.891149	-0.15607	0.786756	-0.0811518	0.833015	0.46875	Fri	39857
162			5.30556	15.6667	9.41667	10	9.41667	95.6667	62.2778		0	8.3	14.2	14.2	58	0.833333	15.2532	15.8659		2.99444	16.1481	19	19	16	11.2	10.8	76	19	14	11.7	21	16	76	4.33333	10.7	0.03125	-0.0815762	0.382115	-0.0815762	0.382115	0.0381922	0.287168	0.0598612	0.418474	0.504861	Fri	39857
163			5.83333	10.5556	7.1	9.4	7.1	93.6111	66.3889		0.3	8.2	18.8	18.8	71	0.833333	10.0101	14.4615		2.36667	11.6774	35	35	22	13.3	12.6	78	15	12	13.9	15	12	78	5	9.3	0.333333	-0.354839	0.941802	#N/A	#N/A	-0.311592	0.865457	-0.155254	0.296771	0.356944	Tue	39868
164			4.64444	9.88889	13.5	15	13.5	96.6111	78.5556											3.55556	9.33333	8	14	9	22.6	21.3	77	18	13	22.6	20	15	94	2.83333	19.6	0.2	-0.229115	0.80876	-0.229115	0.80876	-0.167146	0.775578	-0.259712	0.823144	0.55	Fri	39857
165			4.04444	9.33333	2.16111	4.2	2.16111	98.9444	72.8889		0.3	8.1	15.5	15.5	75	1	16.1959	16.9399		4.05556	12.4	14	15	14	10.3	9.7	76	19	14	10.3	21	16	104	4.83333	9.2	0.06875	-0.171993	0.595505	-0.171993	0.595505	-0.0457977	0.508863	-0.0696067	0.508129	0.519444	Fri	39857
166			4.66111	13.8333	3.47778	4.5	3.47778	99.6667	60.3333											3.83889	15.2222	13	23	13	9.2	9.2	76	19	14	9.4	20	15	73	4.33333	8.8	0.0266667	-0.0349494	0.548033	-0.0349494	0.548033	-0.028725	0.500267	-0.00093985	0.000569606	0.375694	Tue	39861
167			5.37222	10.6667	5.01111	5.5	5.01111	99.2778	65.3889		0.1	8.2	8.3	8.3	75	0.833333	6.93122	8.21782		2.82778	8.88	10	11	10	8.3	8	76	19	14	8.3	21	16	92	4	6.5	0.1125	-0.127756	0.910159	-0.127756	0.910159	-0.0947036	0.883058	-0.116971	0.896269	0.402778	Tue	39896
168			5.66667	8.16667	7.08333	8.1	7.08333	97.9444	90.3889		0.4	8.2	13.9	13.9	91	0.833333	11.9901	12.9302		2.53333	8.83871	13	14	11	10.6	11.2	76	19	14	11.2	20	15	112	5	9.1	0.1	-0.134336	0.848685	-0.134336	0.848685	-0.0954661	0.718942	-0.109184	0.603755	0.45	Tue	39861
169			4.58333	16.3889	9.76111	11.2	9.76111	94.5	82.8889		0.4	8.2	13.7	13.7	67	0.666667	11.3409	11.8103		3.61667	14.3793	16	27	14	11.7	12.5	76	19	14	12.8	20	15	90	4.66667	9.9	0.12	-0.0748844	0.198439	-0.0748844	0.198439	-0.214614	0.702219	-0.280978	0.676783	0.509722	Tue	39861
170			5.54444	15	8.48333	9	8.48333	96.6667	92.5556											2.75556	11.9583	10	15	10	14.2	14.2	76	19	14	14.7	21	16	112	3.83333	13.1	0.06875	-0.172653	0.801214	-0.172653	0.801214	-0.081157	0.716886	-0.078319	0.472218	0.543056	Tue	39861
171			3.50588	12.0588	12.0353	12.7	12.0353	100	88.7059		0.1		29.2	29.2	96	1.66667	16.7953	19.2739		-3.50588	12	12	13	12	14.5	14.5	76	19	14	14.6	21	16	101	2.5	13.2	0.08125	-0.104946	0.827935	-0.104946	0.827935	-0.118531	0.821903	-0.119835	0.784218	0.520833	Tue	39861
172			5	11.3889	8.94444	10	8.94444	95.1667	74.7778		0.6	8	16.7	16.7	70	1.16667	10.9351	11.844		3	12.0385	9	15	14	14.9	15.1	76	18	14	15.1	19	15	90	4.16667	12	0.193333	-0.275373	0.690995	#VALUE!	#VALUE!	-0.134781	0.520351	-0.0791277	0.277603	0.334722	Wed	39862
173			5.16667	9.16667	7.82778	9	7.82778	99.1111	78.8889		0.3	8	14.3	14.3	76	1	12.2795	12.0168		2.83333	10.2069	16	16	15	17.6	17.3	77	18	13	17.6	20	15	120	4.66667	7.9	0.646667	-0.518419	0.895996	-0.518419	0.895996	-0.713425	0.97796	-0.618227	0.963699	0.384722	Wed	39862
174			5.5	14.9444	8.39444	9.2	8.39444	98.2222	67		0.2	8.3	16.2	16.2	65	0.333333	17.6078	17.8022		2.8	18.4545	20	22	18	15.5	14.9	78	17	12	15.5	22	17	87	3.5	12.2	0.194118	-0.286674	0.780468	-0.286674	0.780468	-0.152806	0.65886	-0.0407143	0.584353	0.403472	Wed	39862
175			4.59444	16.2222	8.05	8.5	8.05	98.3889	75.6111		0.1	7.9	20.7	20.7	79	1.66667	14.896	15.6818		3.30556	15.2353	12	18	16	10.4	10.8	77	18	13	10.8	20	15	89	2.66667	9.4	0.0666667	-0.10689	0.892664	-0.10689	0.892664	-0.100274	0.801827	-0.0766667	0.52349	0.372917	Wed	39862
176			5.02222	23.5556	8.92222	10.4	8.92222	95.8889	74.8333											3.27778	11.2632	21	21	20	17.5	15.5	78	17	12	17.5	20	15	133	3	13.1	0.293333	-0.184455	0.655897	-0.184455	0.655897	-0.267284	0.633904	-0.54772	0.906162	0.414583	Mon	39867
177			5.03889	11.3889	9.37778	11.9	9.37778	96.4444	71.2222		0.3	8.1	27.3	27.3	73	0.833333	12.9588	18.3221		3.06111	10.55	11	12	12	15.9	15.1	78	17	12	16.3	22	17	86	3.16667	12.3	0.211765	-0.192018	0.783654	-0.192018	0.783654	-0.269125	0.883525	-0.34123	0.882941	0.48125	Thu	39870
178			5.24444	15.8333	12.7	14.5	12.7	97.9444	87.7222											3.45556	13.2222	16	16	15	21.6	20	76	19	14	21.6	21	16	121	2.83333	15.1	0.40625	-0.374326	0.958134	-0.374326	0.958134	-0.377829	0.919021	-0.471569	0.938843	0.536111	Thu	39870
179			4.75	12.2778	7.23333	8.4	7.23333	99.5556	82.5		0	8.2	19.1	19.1	85	0.833333	12.3508	13.741																												Fri	39871
180			4.86111	13	9.81111	10.5	9.81111	98.9444	77.5556		0.1	8.2	18.4	18.4	79	1.16667	12.3996	12.3077		3.33889	11.55	12	14	12	13.6	13.6	76	19	14	13.6	20	15	107	3.16667	11.3	0.153333	-0.122721	0.804961	-0.122721	0.804961	-0.173218	0.941312	-0.187255	0.96664	0.419444	Fri	39871
181			4.77778	16	9.61111	10.1	9.61111	98.1111	92.1111											2.92222	7.8	10	10	7	11.4	11.2	78	17	12	12.3	20	15	108	2.33333	11.4	0	-0.0734964	0.217928	-0.0734964	0.217928	0.0391626	0.308871	0.0465318	0.451302	0.463889	Fri	39871
182			5.1	10.7222	7.92222	8.9	7.92222	100	74.3333		0.1	8.1	20	20	83	1.33333	13.6557	18.6916		3	14.8667	16	19	19	20.3	20.5	77	18	13	20.5	20	15	104	2.33333	13.5	0.453333	-0.487302	0.988362	-0.487302	0.988362	-0.473006	0.975512	-0.431298	0.940771	0.482639	Fri	39871
183			4.72778	10.4444	9.43333	10.4	9.43333	98	91.3889		0.3	8.1	20	20	87	0.833333	9.95729	10.5541		3.37222	8.59091	10	11	11	14.1	13.9	77	18	13	14.1	20	15	105	3.5	9.9	0.28	-0.273352	0.920317	-0.273352	0.920317	-0.2951	0.909589	-0.212565	0.846094	0.414583	Mon	39874
184			5.32222	10.9444	10.1222	10.6	10.1222	94	69.8889		0.5	8.1	12.8	12.8	68	0.5	5.76485	6.02353																												Mon	39874
185			5.90556	11.0556	7.94444	8.4	7.94444	97	71.7778		0.2	8.2	11.4	11.4	72	0.333333	9.13947	10.0441		2.29444	11.3043	10	15	8	12.1	11.4	78	17	12	12.1	22	17	94	3.66667	10.9	0.0705882	-0.084525	0.556025	-0.084525	0.556025	-0.0222222	0.10754	-0.0451823	0.325275	0.292361	Tue	39875
186			5.07778	16.0556	7.41111	7.7	7.41111	98.0556	74.5556		0.3	8	21.1	21.1	#N/A	0.666667	14.1009	18.6726		2.92222	16.7857	22	24	24	12	11.6	79	16	11	12	20	15	88	2.16667	7.6	0.293333	-0.319994	0.945016	-0.319994	0.945016	-0.254517	0.93694	-0.215625	0.796047	0.295833	Thu	39891
187			4.31667	13.7778	9.75	10.4	9.75	98.0556	60.2222		0.2	7.9	16.9	16.9	64	1.66667	15.3228	20		3.58333	12.44	15	27	15	17.5	16.9	78	17	12	17.5	19	14	78	4	12	0.392857	-0.385662	0.953439	-0.385662	0.953439	-0.373214	0.958724	-0.364151	0.896824	0.388889	Tue	39875
188			4.27778	15.5556	9.23889	9.9	9.23889	99.8333	85		0	8	20.8	20.8	84	0.666667	16.7598	19.0826		3.72222	18.7	30	30	29	29.4	27.1	77	18	13	29.4	21	16	116	3.16667	16.2	0.825	-0.703698	0.970477	-0.703698	0.970477	-0.74768	0.975919	-0.654745	0.994535	0.463194	Tue	39875
189			5.32222	11.7778	10.2556	12.7	10.2556	96.7222	60.3889											2.67778	13.85	15	15	14	16.1	16.2	78	15	12	17	16	13	64	3.16667	13.9	0.169231	-0.307244	0.792169	#N/A	#N/A	-0.20763	0.691055	-0.00077821	2.77932e-05	0.529167	Tue	39875
190			4.78333	12.1667	10.4556	12	10.4556	99.8333	75											3.01667	11.3125	10	17	11	19.3	18.9	79	16	11	19.9	20	15	81	2.5	19.2	0.00666667	-0.116506	0.447865	-0.116506	0.447865	-0.000862944	0.000267702	0.0209424	0.0756955	0.518056	Tue	39875
191			4.28889	15.1667	11.7722	12.7	11.7722	96.6111	76.6111		0.5	8.2	21.9	21.9	80	0.666667	10.2873	11.1168		3.91111	11.8636	14	14	13	19.7	18.8	76	19	14	19.7	21	16	92	3.5	13.5	0.3875	-0.25874	0.74872	-0.25874	0.74872	-0.404555	0.909849	-0.546345	0.988289	0.333333	Mon	39881
192			5.61111	8.77778	8.97222	9.9	8.97222	96	75.3333		0.3	8.2	16.6	16.6	70	1.66667	9.82435	10.375																												Thu	39884
193			5.36111	20.5	8.96111	10	8.96111	99.3889	84.6667		-0.1	8.2	16.8	16.8	85	0.333333	22.2529	21.5385		2.83889	17.0833	17	20	17	13.6	14	77	18	13	14.8	19	14	100	1.83333	12.8	0.0571429	0.0101895	0.0123565	0.0101895	0.0123565	-0.0822738	0.577978	-0.0888476	0.381231	0.3	Tue	39889
194			4.23333	10	14.0111	15.6	14.0111	99.7222	52.8333		0	8.1	14.9	14.9	52	1	8.61977	9.28349		3.86667	6.64286	6	8	8	12.2	12	80	15	10	12.2	22	17	72	2.16667	12	0.0117647	-0.014097	0.106636	-0.014097	0.106636	-0.0220833	0.177336	-0.0575328	0.705111	0.329167	Tue	39889
195			1.10556	2.55556	11.1722	12.2	11.1722	97.8333	77		0.6	8.2	17.9	17.9	69	0.833333	7.95575	6.47378																												Tue	39889
196			4.7	17.7222	10.2	11.8	10.2	95.2222	70.9444		0.2	8	31.6	31.6	75	1	16.9949	18.0057																												Tue	39889
197			5.40556	11.2222	6.88889	7.6	6.88889	99.2778	75.5		0.3	8.2	12.2	12.2	87	0.333333	9.41349	10																												Tue	39889
198			5.13333	16	8.02778	8.5	8.02778	99.7222	69.2778		0.2	8.5	11.7	11.7	72	0.5	11.7344	10.4		3.36667	14.8696	14	20	12	11.4	11.5	76	19	14	11.5	21	16	95	3.66667	9.7	0.10625	-0.119916	0.880168	-0.119916	0.880168	-0.106477	0.789499	-0.0668724	0.555135	0.376389	Wed	39890
199			5	12.5556	7.3	9.3	7.3	96.1111	73.1111		0.2	8.2	15.3	15.3	64	0.666667	10.7081	9.74522		3.2	12.6957	15	21	15	12.9	13	77	18	13	13	21	16	92	3.66667	10.9	0.125	-0.132386	0.743784	-0.132386	0.743784	-0.14817	0.698712	-0.260455	0.938767	0.415972	Wed	39890
200			5.46111	12	12.3333	13.3	12.3333	95	63.2222		1.1	8.2	17.6	17.6	60	0.333333	8.77161	10.0285		2.73889	12.2222	15	15	14	35.1	31.9	81	14	9	35.1	23	18	76	2.83333	22.2	0.716667	-0.965406	0.946474	-0.965406	0.946474	-0.770301	0.922585	-0.65518	0.885681	0.454861	Wed	39890
201			5.12778	9.83333	6.8	7.3	6.8	99	62		0.1	8.2	12.8	12.8	65	0.666667	9.1397	9.88417		3.07222	6.28571	7	7	6	9.4	9.4	77	18	13	9.6	20	15	82	2.16667	8.9	0.0333333	0.00554779	0.0256632	0.00554779	0.0256632	-0.0261728	0.510611	-0.0191816	0.197071	0.333333	Thu	39891
202			5.66667	9.05556	8.03889	9.3	8.03889	99.8333	65.3333		0.2	8.1	19.2	19.2	66	0.5	9.27575	10.0787		2.43333	7.38462	8	10	8	16.8	15.5	77	18	13	16.8	22	17	92	2	13.2	0.211765	-0.197059	0.900573	-0.197059	0.900573	-0.209969	0.975415	-0.222187	0.981854	0.368056	Thu	39891
203			5.22778	9.27778	10.3333	11	10.3333	98.5	61.3333		0.2	8.1	14.6	14.6	64	0.5	11.6438	11.7742		2.87222	8.61538	12	12	10	12.8	12.9	78	17	12	12.9	21	16	83	2	9.9	0.18125	-0.213242	0.898939	-0.213242	0.898939	-0.192094	0.880433	-0.161084	0.815814	0.414583	Thu	39891
204			5.15	10.1667	8.9	9.5	8.9	97.9444	82.2222		0.4	8.2	14.1	14.1	100	1	11.5526	14.0299		3.05	9.68182	13	13	11	13.1	13	76	19	14	13.1	20	15	104	3.5	9.5	0.24	-0.243708	0.952145	-0.243708	0.952145	-0.253384	0.911823	-0.228452	0.803444	0.429167	Thu	39891
205			5.23333	12.8333	5.88889	6.3	5.88889	97	78.3333		0.2	8.1	14	14	85	1.16667	10.1681	13.3333																												Thu	39891
206			3.67222	8.66667	15.5778	16.2	15.5778	100	80.2778		0	7.9	26.5	26.5	72	1.83333	10.1718	10.0189																												Fri	39892
207			5.15	15.6111	10.3944	10.8	10.3944	97.9444	80.0556		0.3	8.2	16.6	16.6	67	0.666667	10.5571	12.1168		3.05	11.7222	11	18	11	16.7	16.1	78	17	12	16.7	23	18	89	2.83333	14.6	0.116667	-0.158587	0.84028	-0.158587	0.84028	-0.104457	0.862279	-0.0747601	0.789134	0.399306	Fri	39892
208			4.16111	10.1667	9.31111	9.9	9.31111	100	93.6667		0.1	7.9	18.2	18.3	89	2.66667	9.63212	12.9537		3.73889	6.10526	6	7	6	11.9	11.9	76	19	14	13.2	20	15	122	3	11.1	0.0533333	0.0102035	0.00768312	0.0102035	0.00768312	-0.095122	0.557761	-0.0666667	0.340938	0.436111	Fri	39892
209			5.06111	14.5556	7.96667	9.6	7.96667	99.625	61.4375		0.3	7.3	9.7	11.2	65	1.83333	16.7218	20.4211		2.23889	15.6111	18	18	18	15.8	15.8	76	19	14	15.8	18	13	85	2.83333	10.8	0.384615	-0.299971	0.947571	-0.299971	0.947571	-0.357042	0.96051	-0.364276	0.948406	0.325	Mon	39895
210			5.35	10.3333	5.90556	7.4	5.90556	99	61.2778		0.3	8.3	13.5	13.5	71	0.5	12.005	12.7962																												Tue	39896
211			4.81667	17.3889	11.3889	15.7	11.3889	99.8889	82											3.48333	14.3125	16	16	15	19.5	19.7	80	15	10	19.7	23	18	104	2.5	15.6	0.216667	-0.252377	0.904402	-0.252377	0.904402	-0.253109	0.841253	-0.170833	0.725004	0.330556	Tue	39896
212			4.76111	13.5	8.56667	9.2	8.56667	95.5556	67		0	8	24.3	24.3	68	1.66667	13.5516	15.8824		3.23889	8.38095	8	11	8	13.5	13.5	78	17	12	13.5	20	15	82	3.33333	9.7	0.253333	-0.260433	0.911126	-0.260433	0.911126	-0.307848	0.898327	-0.191	0.758756	0.44375	Tue	39896
213			4.72222	11.5	8.08889	8.9	8.08889	96.5625	72.0625		0	8.2	24.2	24.2	76	1	14.29	14.9383																												Tue	39896
214			4.32222	13.6667	9.43889	10.6	9.43889	99.1111	77.0556		0.4	7.9	25.8	25.8	67	2.16667	11.6296	11.8349		3.57778	9.14815	8	23	9	15.8	15.6	77	18	13	15.8	20	15	100	4.33333	12.2	0.24	-0.390106	0.716571	-0.390106	0.716571	-0.139172	0.460484	-0.0787923	0.374036	0.486111	Tue	39896
215			4.52222	15.5556	8.83333	12.6	8.83333	98.1111	72.9444		0.5	8.1	30.9	30.9	79	1	14.5984	14.7494		3.57778	14.76	12	18	18	21.8	21	76	19	14	21.8	21	16	107	4	13.3	0.53125	-0.510534	0.93037	-0.510534	0.93037	-0.633065	0.942946	-0.72219	0.932761	0.382639	Thu	39898
216			4.56111	9.77778	7.35556	9.1	7.35556	97.4444	86.6111		0	8.1	19.7	19.7	88	1.16667	9.96937	11.0986																												Thu	39898
217			5.24444	17.8889	11.1389	13.2	11.1389	95.3889	71.9444		0.4	8.1	20.6	20.6	62	0.833333	10.621	7.9845		2.85556	7.59091	6	12	9	18.9	18.5	76	19	14	19.4	22	17	98	3.5	13.4	0.323529	-0.361788	0.650791	-0.361788	0.650791	-0.0996825	0.209647	-0.0403846	0.107352	0.463194	Thu	39898
218			4.71667	14.9444	7.79444	8.3	7.79444	99.5882	67.1765		0.2	8.1	23.5	23.5	81	1.16667	15.7478	16.4912		3.38333	14.9375	15	16	15	17.6	17.6	78	17	12	17.6	21	16	100	2.5	14.4	0.2	-0.27724	0.893952	-0.27724	0.893952	-0.186248	0.889118	-0.162275	0.881296	0.292361	Fri	39899
219			4.98333	8	10.3389	11	10.3389	95.7222	73.1111		0.8	8.2	17.7	17.7	76	0.666667	8.74473	9.64578		3.21667	7.36667	11	11	9	14.7	14.7	76	19	14	14.7	20	15	94	4.83333	10.9	0.253333	-0.29921	0.890878	-0.29921	0.890878	-0.290311	0.953472	-0.322177	0.929903	0.348611	Fri	39899
220			4.34444	11.6111	3.94444	5.6	3.94444	98	77.4444																																					Fri	39899
221			4.98889	15.1667	9.61667	10.5	9.61667	96.4444	71.7778		0.8	8.2	14.8	14.8	75	1	8.91121	10.5338		3.21111	10.6522	13	13	13	14.8	14.1	77	18	13	14.8	20	15	93	3.66667	11.4	0.226667	-0.276301	0.947202	-0.276301	0.947202	-0.240704	0.938737	-0.277899	0.943921	0.41875	Fri	39899
222			4.74444	11.4444	9.40556	12.1	9.40556	97.6667	92.7222											3.55556	9.33333	9	11	10	16	15.6	77	18	13	16	21	16	100	3.33333	10.8	0.325	-0.454234	0.896628	-0.454234	0.896628	-0.330857	0.89392	-0.195963	0.93266	0.428472	Fri	39899
223			4.77222	7.55556	10.3444	11.2	10.3444	98.7778	77.7778		0.2	8.3	15.6	15.6	76	1.16667	8.71563	8.61878		3.52778	7.42857	9	10	6	11.4	11.1	78	17	12	11.5	20	15	80	3.33333	8.8	0.173333	-0.176366	0.855495	-0.176366	0.855495	-0.177715	0.735799	-0.0392045	0.422674	0.459028	Fri	39899
224			4.35556	13.9444	8.35556	8.9	8.35556	97.1111	68.9444		0.1	8.1	20.4	20.4	75	1.66667	12.508	12.4771																												Mon	39902
225			5.33333	12.7778	7.29444	7.6	7.29444	95.7778	86.1111		0.3	8.2	15.9	15.9	86	0.5	13.2461	11.7778		2.86667	14.3571	15	17	14	14.8	14.8	76	19	14	14.8	21	16	106	4.5	11.7	0.19375	-0.210555	0.969658	-0.210555	0.969658	-0.239029	0.968357	-0.255833	0.977362	0.415278	Mon	39902
226			3.94444	8	15.0278	16.6	15.0278	97.5	70.3333											4.35556	8.78571	9	10	10	29.2	25.9	78	17	12	29.2	22	17	91	2.16667	24.2	0.294118	-0.19426	0.833176	-0.19426	0.833176	-0.196984	0.73488	-0.270481	0.731095	0.43125	Tue	39903
227			1.26667	3.11111	6.25556	6.8	6.25556	96.5556	64.2778		0.4	7.9	29.3	29.3	76	1.5	15.4552	21.0791																												Wed	39904
228			5.16667	14	9.72222	10.3	9.72222	96.5	93.9444		0	7.9	29.3	29.3	101	1.16667	25.0784	22.9804																												Wed	39904
229			5.98889	11.6111	7.28889	8.8	7.28889	95.4444	68.3889																																					Wed	39904
230			4.97778	12.3889	13.2444	14.1	13.2444	95.6667	89.0556		0.4	8.3	12	12	78	0.5	3.94975	4.54545		3.32222	9.17647	11	11	7	22.8	20.7	76	19	14	22.8	23	18	94	2.66667	16.6	0.344444	-0.327658	0.950692	-0.327658	0.950692	-0.314491	0.921215	-0.261313	0.855215	0.363889	Wed	39904
231			3.84444	8.94444	4.5	8.2	4.5	98.3333	71.7778																																					Wed	39904
232			5.95	9.55556	6.98889	8.6	6.98889	95.8333	74.1111											2.35	8.84	8	12	9	13.1	13.2	76	19	14	13.8	21	16	86	4	10.5	0.1625	-0.277401	0.813864	-0.277401	0.813864	-0.212424	0.784109	-0.191622	0.565372	0.284722	Thu	39905
233			5.36111	8.72222	6.12222	7.9	6.12222	100	60		0	8.2	10.3	10.3	56	1.16667	5.87561	5.98837		2.83889	7.04762	7	8	7	6.2	6.5	77	18	13	6.8	21	16	82	3.33333	6.2	0	-0.0201033	0.158717	-0.0201033	0.158717	-0.01746	0.0981404	-0.0459308	0.23764	0.295139	Thu	39905
234			5.12941	9.76471	7.01176	8.3	7.01176	98.1176	69.8824																																					Mon	39909
235			5.62778	10.7778	7.88333	8.6	7.88333	96.6667	68.2778		0.2	8.2	12.6	12.6	66	0.666667	10.5534	10.5882		2.57222	7.95	8	11	8	11.4	11.1	76	19	14	11.4	20	15	90	3.16667	8.1	0.22	-0.17628	0.928783	-0.17628	0.928783	-0.170306	0.865263	-0.114428	0.837277	0.422222	Thu	39905
236			5.26667	12.4444	9.13889	9.5	9.13889	95.4444	91.1111		0.5	8.3	13.3	13.3	81	0.833333	8.46663	12.0362		3.03333	9.46429	10	11	10	19.1	18.7	76	19	14	19.1	20	15	118	4.5	12.6	0.433333	-0.46402	0.922591	-0.46402	0.922591	-0.378966	0.936518	-0.435815	0.870504	0.44375	Thu	39905
237			5.19444	9.16667	7.33333	7.9	7.33333	96.8333	69.6667		0.1	8.2	15.3	15.3	74	1	9.95246	12.6446		3.00556	9.16667	11	12	12	13.4	14.2	76	19	14	14.2	25	20	88	3.83333	10.2	0.16	-0.266545	0.910187	-0.266545	0.910187	-0.219275	0.843079	-0.161295	0.748716	0.468056	Thu	39905
238			6.13333	11.1111	9.32778	10.3	9.32778	#DIV/0!	#DIV/0!											2.36667	9.36585	11	13	12	10.4	11.2	78	16	12	11.9	19	15	82	6.66667	8.3	0.14	-0.386851	0.790509	#VALUE!	#VALUE!	-0.333674	0.597752	0.0238988	0.0193651	0.343056	Fri	39906
239			5.25714	10.8571	4.41429	4.6	4.41429	97.4286	68.8571																																					Fri	39906
240			4.71667	9.05556	3.25556	4.3	3.25556	98.7778	90.4444																																					Fri	39906
241			4.77778	9.27778	9.41667	10.2	9.41667	97.8333	77.3889		0.4	8.1	11.6	12.6	77	1.33333	7.10722	6.60969		3.32222	7.75	7	17	8	10.7	10.6	78	17	12	11.5	22	17	88	3.16667	10.7	0	0.00023422	2.12878e-05	0.00023422	2.12878e-05	-0.00103876	0.000725542	0.0174449	0.20082	0.422917	Wed	40282
242			4.56111	13.1111	3.85	5.8	3.85	98.3889	82.8333		0.1	8.2	28.6	28.6	90	0.833333	17.7921	15.8889																												Mon	39909
243			4.77222	15.7222	10.0556	10.8	10.0556	96.5556	89.4444		1.5	8.2	16.8	17	88	0.5	14.5475	14.5455		3.42778	17.9231	20	20	19	23.3	22.2	77	18	13	23.3	20	15	97	2	18.6	0.313333	-0.373851	0.862694	-0.373851	0.862694	-0.220561	0.792675	-0.220561	0.792675	0.398611	Mon	39909
244			4.77778	15.3889	6.65	7.2	6.65	97	100.167		0.6	8.2	12.3	12.3	91	0.666667	12.147	13.0159		3.42222	16.1071	19	20	19	14.8	14.5	77	18	13	14.8	21	16	113	4.5	11.6	0.2	-0.210658	0.909674	-0.210658	0.909674	-0.198341	0.965738	-0.207778	0.946131	0.463889	Mon	39909
245			5.2	14.9444	10.3667	10.7	10.3667	95.6667	76		0.2	8.3	12	12	74	0.333333	7.78947	8		3.1	11	16	16	15	12.2	11.7	76	19	14	12.2	15	10	88	4.33333	10.7	0.15	-0.183807	0.718356	-0.183807	0.718356	-0.0982386	0.49319	-0.169549	0.663628	0.498611	Mon	39909
246			4.83333	11.3333	7.22778	7.8	7.22778	98.4444	73.1111		0.3	8.1	12.6	12.6	84	0.833333	11.4634	12.5373		3.26667	10.52	11	18	12	11.1	11.3	77	18	13	11.3	21	16	100	4	8.5	0.1625	-0.211602	0.935441	-0.211602	0.935441	-0.189506	0.871879	-0.112079	0.704071	0.419444	Tue	39910
247			4.88333	10.5	9.4	10.9	9.4	96.5556	80.7222		0.1	8.4	14.8	14.8	80	0.5	10.9978	11.2121																												Tue	39910
248			5.70556	11.5556	10.2333	11	10.2333	96.9444	59.8889		1.1	8.6	17.1	17.1	61	0.666667	8.0533	9.26829		2.89444	11.8889	15	17	17	31	30.8	78	17	12	31	16	11	78	4.33333	18.7	1.11818	-1.15202	0.921343	-1.15202	0.921343	-1.01294	0.855965	-0.584646	0.907209	0.459028	Tue	39910
249			4.75	16.4444	9.71667	10.5	9.71667	97.0556	81.2222		0.1	8.2	28	28	99	0.5	15.8517	17.1779		3.45	15.2308	16	17	14	17.4	17.7	78	17	12	17.7	20	15	118	2	14.2	0.213333	-0.16254	0.508359	-0.16254	0.508359	-0.27586	0.863577	-0.157317	0.729996	0.417361	Thu	39912
250			5.45556	13.7222	7.16111	7.5	7.16111	97.7222	90.2778		0.1	8.3	13.5	13.5	90	0.666667	14.3056	16.875		2.84444	17.2759	18	21	17	12.2	12	76	19	14	12.2	21	16	116	4.66667	9.3	0.18125	-0.218296	0.941277	-0.218296	0.941277	-0.182557	0.875235	-0.1125	0.841823	0.505556	Thu	39912
251			4.76667	9.5	8.37222	8.8	8.37222	97.4444	80.1667											2.53333	7.71429	8	10	7	11.7	11.4	77	18	13	11.7	21	16	97	3.33333	10.1	0.1	-0.13822	0.92218	-0.13822	0.92218	-0.101672	0.946106	-0.101651	0.858458	0.381944	Wed	39925
252			4.66111	17.6667	10.2778	11.5	10.2778	99.0556	62.1667		0.7	8.2	19.2	19.5	81	0.5	16.8874	19.0099		3.53889	15.6667	16	19	17	20	19.7	77	18	13	20	20	15	95	2.83333	15.1	0.326667	-0.339856	0.910985	-0.339856	0.910985	-0.320516	0.838844	-0.153743	0.755576	0.429167	Wed	39925
253			5.26667	8.72222	6.74444	7.4	6.74444	98.3333	76.0556											2.93333	7.42105	7	9	7	7.4	7.4	77	18	13	7.9	21	16	97	3	6.4	0.0625	-0.0183891	0.0406766	-0.0183891	0.0406766	-0.0984041	0.73041	-0.0634328	0.334005	0.497917	Thu	40003
254			4.76667	13.5556	9.56111	10.5	9.56111	97.3333	96.7778		0.3	8.3	17.6	17.6	97	1.16667	11.9168	14.9787		3.53333	10.4167	12	14	8	14.1	14.5	76	19	14	14.7	20	15	120	3.83333	12.7	0.0933333	-0.192191	0.844403	-0.192191	0.844403	-0.108494	0.719879	-0.105032	0.486881	0.376389	Thu	39926
255			5.21667	10.7222	7.30556	7.8	7.30556	99	72		0.1	8.2	25.6	25.6	80	1.16667	9.34001	13.0612		2.98333	6.21053	7	8	6	10.5	10.3	78	17	12	10.5	20	15	84	3	8.3	0.146667	-0.150245	0.883805	-0.150245	0.883805	-0.183388	0.908629	-0.177174	0.835871	0.461111	Thu	39926
256			5.05556	9.38889	11.4278	12.6	11.4278	95.5556	80.2778		0.2	8	24.1	24.1	80	1.5	9.04679	11.1833		2.94444	9.56757	9	11	9	16.9	17.3	76	19	14	18.2	21	16	97	6	16.9	0	-0.0942024	0.220436	-0.0942024	0.220436	-0.0875159	0.33114	0.060536	0.379074	0.365278	Fri	39927
257			4.56667	20.5	10.5667	11.5	10.5667	98.3889	68.5		0.2	8.2	14.5	14.5	69	1	14.9627	17.9012		3.63333	16.375	19	19	14	13	12.6	76	19	14	13	21	16	86	3.83333	11.1	0.11875	-0.109515	0.910907	-0.109515	0.910907	-0.118475	0.882552	-0.0847668	0.685562	0.443056	Fri	39927
258			4.46111	10.7222	9.38333	11.1	9.38333	95.1667	70.3889		0.2	8.1	35.6	35.6	82	1.66667	10.2161	12.7599		3.63889	6.2381	8	8	6	14.6	13.7	78	17	12	14.9	20	15	78	3.33333	11.7	0.193333	-0.217518	0.857607	-0.217518	0.857607	-0.225482	0.716813	-0.0947368	0.279879	0.465972	Fri	39927
259			3.43333	27.7222	9.10556	9.5	9.10556	100	62.8889		0.2	8.1	21	21	67	1.5	11.4444	12.8049		4.66667	13.8214	8	23	9	12	11.6	77	18	13	12	20	15	80	4.5	10.9	0.0733333	-0.123602	0.771982	-0.123602	0.771982	-0.0692982	0.66731	-0.0803571	0.645151	0.295833	Mon	39930
260			4.44444	18.8333	6.96111	8.5	6.96111	99.2222	71.8333		0.3	8	18.3	18.3	68	2.16667	17.2919	22.0482																												Mon	39930
261			4.81111	10.1111	4.91111	6.5	4.91111	100	56.6111		1.1	8.1	18.5	18.7	75	1.83333	9.28115	10.7246		3.28889	10.6667	9	14	9	15.3	14.9	78	17	12	15.8	23	18	100	3.33333	11.3	0.222222	-0.294432	0.827834	-0.294432	0.827834	-0.244876	0.652027	-0.016726	0.0213504	0.395833	Mon	39930
262			4.57222	8.05556	8.70556	9.4	8.70556	97.7222	64.5556		-0.3	8.1	18.7	18.7	62	1.33333	9.11826	9.46835		3.52778	9.92308	11	14	8	13.1	13.3	82	13	8	14.7	18	13	81	2	10.8	0.176923	-0.269597	0.716969	-0.269597	0.716969	-0.16891	0.294299	0.155556	0.508827	0.456944	Mon	39930
263			3.75	16.7778	3.33333	4.2	3.33333	97.1111	64		0.2	8	15.6	16.3	75	1.83333	16.1652	16		4.25	16.15	19	20	19	11.4	11.1	77	18	13	11.4	22	17	95	3.16667	8	0.2	-0.215043	0.960402	-0.215043	0.960402	-0.198873	0.932791	-0.148458	0.885494	0.3	Tue	39931
264			3.7	6.61111	22.3889	26.3	22.3889	95.7222	74.1111																																					Tue	39931
265			5.41111	13.4444	9.06667	10.4	9.06667	98	64.6111		0.5	8.2	18.4	18.4	60	1.33333	19.3365	18.6802																												Tue	39931
266			4.76111	19.1111	9.50556	10.3	9.50556	97	75.6667		0.2	8.1	11.8	11.8	65	1.83333	12.6595	22.6923		3.33889	14.4091	11	23	16	14.2	14.2	77	18	13	14.3	20	15	93	3.5	12.7	0.1	-0.184413	0.739525	-0.184413	0.739525	-0.0669929	0.388947	-0.0718638	0.35577	0.36875	Wed	39932
267			5.20556	12.0556	8.17222	8.9	8.17222	98.0556	85.6111											3.09444	10.2308	10	12	10	10.9	10.7	76	19	14	11	21	16	103	4.16667	9.4	0.09375	-0.0912172	0.628587	-0.0912172	0.628587	-0.0835772	0.528209	-0.011215	0.0173838	0.41875	Wed	39932
268			5.45	15.7222	9.87222	11	9.87222	98	81		0.3	8.2	14.7	14.7	86	0.833333	11.1947	12.3013		2.75	18.65	22	24	19	21.9	21.8	77	18	13	21.9	20	15	105	3.16667	16.5	0.36	-0.427652	0.969169	-0.427652	0.969169	-0.356452	0.966682	-0.327869	0.94021	0.456944	Wed	39932
269			4.54444	16.5	9.28889	10.3	9.28889	99	69.6667		0.1	8.1	16.4	16.6	86	1.33333	10.7399	14.7748		3.55556	12.8571	16	17	17	15.6	15.6	77	18	13	15.6	21	16	96	3.33333	15.3	0.01875	-0.0866568	0.304879	-0.0866568	0.304879	-0.110137	0.274154	-0.266748	0.766673	0.451389	Thu	39933
270			5.51667	12.3889	10.5167	11.2	10.5167	98.9444	65.6667											2.88333	10.6875	5	14	12	23.5	19.4	79	16	11	23.5	30	25	97	2.5	15	0.34	-0.408679	0.969572	-0.408679	0.969572	-0.390143	0.953926	-0.371764	0.908099	0.471528	Thu	39933
271			4.45	22.0556	12.1944	12.8	12.1944	97.9444	84.2222		0.1	8.1	18	18	77	1.16667	16.171	17.9104		3.65	15.55	15	19	15	12	11.5	76	19	14	12	20	15	91	3.16667	11.1	0.06	-0.0737284	0.50138	-0.0737284	0.50138	-0.00822699	0.0230173	-0.0334638	0.254325	0.377778	Fri	39934
272			5.05556	11.1667	10.9778	11.7	10.9778	87.5294	103.941		0.4	8	27.2	27.2	88	1	9.66135	11.2165		2.94444	12.6154	12	28	28	28.3	27.7	79	16	11	28.3	22	17	123	4.16667	19.2	0.535294	-0.83582	0.856133	-0.83582	0.856133	-0.51022	0.794725	-0.248886	0.879631	0.4125	Fri	39934
273			5.59444	16.1111	10.7167	11.8	10.7167	94.1667	68.3333											2.60556	10.7407	12	16	12	20.5	19	76	19	14	20.5	21	16	88	4.33333	14.5	0.375	-0.352153	0.948459	-0.352153	0.948459	-0.366146	0.916709	-0.467241	0.969709	0.452778	Fri	39934
274			4.85	13.6111	9.34444	10	9.34444	98.5	69.6111		0.8	8	31.6	31.6	62	1	12.0053	14.7664		3.15	15.7368	18	18	16	20.5	20.1	77	18	13	20.5	20	15	87	3	15.3	0.346667	-0.311536	0.966842	-0.311536	0.966842	-0.362	0.984244	-0.397586	0.984995	0.480556	Fri	39934
275			2.78333	4.11111	18.4833	19.8	18.4833	99.7778	72.2222		0.2	8.2	22.8	23.5	68	0.666667	6.94724	7.67677																												Mon	39937
276			4.6	16.3889	7.50556	8.1	7.50556	98.0556	73.8889		0.2	8.1	15.3	15.5	91	1.66667	13.376	12																												Tue	39938
277			4.64444	15.0556	8.69444	9.5	8.69444	98.0556	81.1667		0.3	0	0	0	0	0	#DIV/0!	#DIV/0!																												Tue	39938
278			5.38333	8.88889	6.26667	6.6	6.26667	94.3333	61.8333		0.1	8.2	10.6	10.6	74	1	8.52412	16.6929		2.81667	8.63333	7	12	7	8.6	8.5	78	17	12	8.6	20	15	84	4.83333	8.3	0.02	-0.105057	0.620227	-0.105057	0.620227	-0.0267841	0.229442	-0.0533898	0.573741	0.414583	Mon	39937
279			5.4	12.3333	5.67222	6.6	5.67222	98.1111	75.2222		0.3	8.1	13.9	13.9	71	1.16667	12.3829	17.8205																												Mon	39937
280			4.86667	12.7222	6.51667	7.9	6.51667	98.3889	64.5556											-4.46667	9.48	26	26	11	11.4	10.5	81	14	9	11.4	15	10	91	4	9.9	0.15	-0.206289	0.691865	-0.206289	0.691865	-0.0782209	0.286585	-0.00232558	0.000217344	0.45625	Mon	39937
281			0.1	0	0	0	0	#DIV/0!	#DIV/0!		0.5	7.9	26.4	26.4	64	1.66667	17.6082	19.7015																												Tue	39938
282			4.88889	13.1111	9.51667	9.8	9.51667	99	90.2222											2.31111	8.6	9	10	9	13.5	13	78	17	12	13.5	20	15	106	2.33333	12.4	0.0733333	-0.0255064	0.304455	-0.0255064	0.304455	-0.0607126	0.777881	-0.0761364	0.73172	0.459028	Tue	39938
283			4.52222	15.9444	5.78333	6.8	5.78333	97.5	84.0556		-0.4	8.2	15.3	15.3	84	1.33333	11.7462	14.1667																												Wed	39939
284			4.67222	22.2778	9.34444	10.9	9.34444	96.9444	90.2222		0.7	8.1	13.9	13.9	79	0.333333	12.0945	13.561		3.42778	20.5385	19	23	19	12.8	12.7	77	18	13	12.8	20	15	90	4.16667	11.1	0.113333	-0.1404	0.939429	-0.1404	0.939429	-0.118886	0.889104	-0.106938	0.737673	0.424306	Wed	39939
285			5.4	10.7222	7.52222	8.7	7.52222	95.4444	59.9444		0.1	8	19.1	19.1	57	1.5	10.3909	11.5408																												Wed	39939
286			4.9	15.9444	7.42222	8	7.42222	98.0556	89.6111											3.4	14.5556	13	18	15	9.5	9	76	19	14	9.5	19	14	112	4.33333	8.6	0.0642857	-0.0470524	0.796319	-0.0470524	0.796319	-0.0539354	0.771691	-0.0413717	0.477562	0.36875	Thu	39940
287			4.69444	15.2778	9.11667	9.4	9.11667	98.3889	65.1111											2.40556	13	10	16	11	10.3	10.3	76	19	14	10.6	20	15	93	4.5	9.8	0.0333333	-0.134603	0.66412	-0.134603	0.66412	-0.0505155	0.619848	-0.0349862	0.25198	0.380556	Thu	39940
288			5.01667	11.2778	7.25556	8.9	7.25556	97.9444	80.2222		-0.1	8.1	19.3	19.3	78	1.5	12.2785	14.6212		3.08333	13.3846	12	17	15	10.2	10.7	77	18	13	10.9	20	15	109	4.16667	10	0.0133333	-0.087422	0.408346	-0.087422	0.408346	0.0147239	0.0604381	0.00634921	0.010296	0.440972	Thu	39940
289			5.16667	14.4444	8.43889	9.7	8.43889	97.9444	71.3333		0.2	8.2	13.8	13.8	74	0.5	12.7806	12.4324		3.03333	12.7647	14	18	14	12.8	13.1	76	19	14	13.1	17	12	103	5.5	9.3	0.291667	-0.222347	0.895711	-0.222347	0.895711	-0.269183	0.859665	-0.338286	0.800796	0.472222	Thu	39940
290			4.45	16.3333	12.4167	13	12.4167	95.2222	78.1111		0.3	8.1	21.6	21.6	77	1.16667	11.4645	12.973		3.65	15.72	14	21	16	12.2	12	77	18	13	12.6	20	15	88	4	11.8	0.0266667	-0.00907863	0.0314865	-0.00907863	0.0314865	-0.00434642	0.00717266	-0.0392045	0.339199	0.370139	Fri	39941
291			5.05556	16.5556	10.3611	11.7	10.3611	97.5	59.1667		0.2	8.2	16.7	16.7	71	0.666667	18.8848	17.3958																												Fri	39941
292			3.92222	13.5	9.87222	10.6	9.87222	98.0556	61.5556		0.6	7.8	18.9	18.9	81	3.16667	10.1888	9.06475		3.87778	8.5	10	10	9	17	16.5	76	19	14	17	20	15	83	3.83333	13.2	0.253333	-0.300965	0.901499	-0.300965	0.901499	-0.241869	0.867557	-0.284783	0.804453	0.409028	Tue	40323
293			4.73846	14.6509	12.9182	13.5	12.9182	99.1818	83.4545		0.1	8.1	17.9	17.9	78	1.16667	12.8222	14.4939		3.36154	17.8333	22	22	22	15.5	14.5	78	17	12	15.5	19	14	99	2.83333	13.9	0.114286	-0.0813316	0.6288	-0.0813316	0.6288	-0.0634516	0.357463	-0.15	0.624361	0.478472	Fri	39941
294			4.77778	15.3333	9.68333	10.6	9.68333	98.9444	74.8333		0.3	8.2	16.8	16.8	69	0.5	11.5716	12.973		3.42222	9.625	11	11	10	11.5	11.6	76	19	14	11.6	20	15	94	2.5	10.5	0.0666667	-0.0546841	0.605223	-0.0546841	0.605223	-0.0315745	0.312404	-0.0185185	0.0395695	0.422222	Sun	39943
295			4.58333	13.1667	8.41667	8.9	8.41667	97.1111	64.6667		0.2	8	27.1	27.1	84	2.16667	12.818	17.1519		3.41667	12.4545	14	16	12	13.2	13.1	78	17	12	13.2	22	17	81	3.5	10.8	0.141176	-0.156214	0.923273	-0.156214	0.923273	-0.142025	0.881466	-0.112927	0.720303	0.335417	Mon	39944
296			4.77778	9.44444	8.78333	9.5	8.78333	98.1111	77.7222		0.4	8.1	20.1	20.1	85	1	11.4174	19.901		3.32222	6.26087	7	8	7	12	11.8	77	17	13	12	19	15	91	3.66667	10	0.133333	-0.258137	0.903256	#VALUE!	#VALUE!	-0.195825	0.847701	-0.245833	0.873453	0.345139	Mon	39944
297			4.23889	18.3333	12.0167	12.4	12.0167	95.4118	50.0588		0.4	8	27.6	27.6	54	1.33333	19.2912	22.9046		3.76111	23.9615	24	27	27	25.3	24.7	78	17	12	25.3	19	14	72	4.16667	17.9	0.528571	-0.559679	0.962683	-0.559679	0.962683	-0.512733	0.983072	-0.466606	0.989234	0.406944	Mon	39944
298			4.45556	11.3333	8.37222	9.7	8.37222	98.0556	69.6667		0.1	8.2	20.5	20.5	72	1.5	11.1204	10.7612		3.74444	11.9412	14	16	12	16.2	15.6	78	17	12	16.2	22	17	92	2.66667	12.5	0.217647	-0.177921	0.882372	-0.177921	0.882372	-0.180856	0.855525	-0.215668	0.886264	0.435417	Mon	39944
299			5.49444	10.1111	7.40556	8	7.40556	97.6667	66.6111		0.4	8.3	15.4	15.4	71	0.5	9.76824	11.7557		2.80556	7.57143	7	16	7	13.3	13.4	78	17	12	13.4	20	15	93	3.33333	11.6	0.113333	-0.171004	0.827548	-0.171004	0.827548	-0.111732	0.633042	-0.154299	0.678385	0.469444	Mon	39944
300			3.42222	18.5556	3.76111	4.3	3.76111	99.5556	93.1111																																					Mon	39944
301			4.86667	8.61111	11.4944	15.6	11.4944	99.2778	72.2778											-4.86667	5.52381	6	7	6	17.1	16.4	77	18	13	17.1	21	16	87	3.33333	11.5	0.35	-0.368082	0.940217	-0.368082	0.940217	-0.390998	0.900038	-0.241489	0.980896	0.297222	Tue	39945
302			4.40556	17.1667	8.29444	9.5	8.29444	100	82.3889											-4.40556	16.56	18	19	19	12.3	12.3	81	14	9	12.4	22	17	94	4	9.5	0.164706	-0.140538	0.645815	-0.140538	0.645815	-0.193741	0.698327	-0.0367347	0.257143	0.338889	Tue	39945
303			4.76111	15.8889	7.87778	8.6	7.87778	99	75.3333											-4.76111	12.4231	15	21	16	13.7	13.3	77	18	13	13.7	20	15	94	4.16667	7.8	0.393333	-0.455097	0.921587	-0.455097	0.921587	-0.380413	0.853473	-0.157033	0.820922	0.354861	Tue	39945
304			5.38889	10.7778	12.4667	13.8	12.4667	95	81.9444											-5.38889	10.5	15	15	12	35.9	31.9	81	12	9	35.9	20	17	100	2.5	19.7	0.952941	-1.19715	0.952907	#N/A	#N/A	-0.938587	0.933963	-0.690355	0.928209	0.379861	Tue	39945
305			4.52222	12.3333	14.5111	15	14.5111	97.5556	74.4444											-4.52222	13	11	15	14	29.5	28.4	78	17	12	29.9	22	17	85	2.33333	28.2	0.0764706	-0.0392176	0.0978237	-0.0392176	0.0978237	0.00949307	0.00550343	-0.0376748	0.0624659	0.395139	Tue	39945
306			4.44444	15.2778	6.86667	7.4	6.86667	99.8333	91.5											-4.44444	16.7333	19	19	18	10.7	10.6	76	19	14	10.7	20	15	127	2.33333	9.1	0.106667	-0.111873	0.985078	-0.111873	0.985078	-0.105145	0.980125	-0.0962567	0.966864	0.41875	Tue	39945
307			5.42222	11.7222	9.11111	9.8	9.11111	95.8889	79.3333											-5.42222	8.5	8	10	9	14.6	14.4	76	19	14	14.6	20	15	85	4.16667	11.3	0.22	-0.372822	0.861157	-0.372822	0.861157	-0.19204	0.909786	-0.20942	0.915158	0.286806	Wed	39946
308			5.04444	9.5	5.11667	6.8	5.11667	98	68.3333																																					Wed	39946
309			4.71667	12.6667	9.76111	10.2	9.76111	96.2222	87.7222											-4.71667	10.2381	11	13	11	14.5	14.7	76	17	14	14.7	19	16	92	3.33333	9.4	0.31875	-0.356892	0.967473	#N/A	#N/A	-0.342543	0.947245	-0.253668	0.932493	0.344444	Wed	39946
310			4.61667	18.9444	11.4389	13.5	11.4389	95.8889	84.8889											-4.61667	10.6538	10	16	12	17.3	16.9	76	19	14	17.3	20	15	101	4.16667	11.4	0.393333	-0.357457	0.845087	-0.357457	0.845087	-0.349773	0.898251	-0.252586	0.780673	0.358333	Wed	39946
311			4.44444	15.1111	11.1722	12	11.1722	98.7778	79.3333											-4.44444	13.7059	13	15	14	17.2	16.4	79	13	11	17.2	19	17	79	2.66667	12.6	0.270588	-0.259055	0.845139	#N/A	#N/A	-0.192698	0.861646	-0.204934	0.928444	0.375	Wed	39946
312			4.81111	8.33333	5.19444	5.6	5.19444	98.1111	70.0556											-4.81111	9.74074	13	13	10	10.5	10.7	76	19	14	10.7	20	15	99	4.33333	8.2	0.153333	-0.272497	0.828186	-0.272497	0.828186	-0.156811	0.810024	-0.0981818	0.827762	0.383333	Wed	39946
313			4.42222	14.0556	12.0778	12.6	12.0778	98	93.5556											-4.42222	11.6667	11	15	14	18	17	77	18	13	18	22	17	101	3.83333	15.2	0.164706	-0.295983	0.795394	-0.295983	0.795394	-0.167857	0.881986	-0.132627	0.811183	0.419444	Wed	39946
314			4.55	13	6.37778	7.3	6.37778	97.3333	92.8333																																					Wed	39946
315			5.02778	11	6.42778	7.2	6.42778	99.7778	64.1667											-5.02778	14.1613	19	19	15	9.7	9.1	76	19	14	9.7	20	15	92	5	7.9	0.12	-0.0728613	0.706943	-0.0728613	0.706943	-0.0663986	0.623206	-0.0658314	0.557926	0.289583	Thu	39947
316			4.96111	9.61111	10.2667	11.5	10.2667	96.3333	90.7222		0.2	8.2	33.1	33.1	111	1	11.0364	12.9804		3.23889	5.83333	7	7	6	20	19.4	79	16	11	20	22	17	107	1.83333	16.8	0.188235	-0.108868	0.555298	-0.108868	0.555298	-0.15881	0.797059	-0.103823	0.460246	0.301389	Fri	39948
317			4.35556	16.6667	9.94444	10.7	9.94444	98.2222	97.0556											-4.35556	20.381	28	28	28	19.6	20.1	76	19	14	20.1	21	16	114	3.33333	17.9	0.10625	-0.140017	0.424549	-0.140017	0.424549	-0.214472	0.487948	-0.128	0.422813	0.359028	Fri	39948
318			4.87222	10.2222	7.86667	9.3	7.86667	99.2778	88.8889											-4.87222	10.1111	11	13	12	13.5	13.8	77	14	13	13.8	16	15	94	2.83333	8.3	0.346667	-0.428593	0.889264	#N/A	#N/A	-0.415768	0.85445	-0.217007	0.68472	0.370833	Fri	39948
319			5.31667	12.9444	8.42222	9.7	8.42222	97.3889	55.0556																																					Fri	39948
320			5.31111	19.9444	9.26111	9.9	9.26111	94.2222	74.2222											-5.31111	14	14	15	14	14.6	14.2	76	13	14	14.6	14	15	83	2.66667	12	0.173333	-0.264768	0.902366	#N/A	#N/A	-0.264768	0.902366	-0.187629	0.906825	0.431944	Fri	39948
321			4.37778	15.5	12.5	14	12.5	98.1111	70.9444																																					Fri	39948
322			5.07222	11.5	7.91667	8.5	7.91667	98.6111	83.3333											-5.07222	11.0476	8	15	10	12	11.8	77	18	13	12.1	21	16	90	3.33333	9.4	0.1625	-0.193398	0.78843	-0.193398	0.78843	-0.127634	0.640576	-0.0244228	0.150122	0.485417	Fri	39948
323			4.47778	9.44444	10.9222	12	10.9222	97	77.1111											-4.47778	10.875	10	14	12	11.9	11.9	76	18	14	12.2	19	15	94	3.83333	8.8	0.206667	-0.228594	0.760605	#VALUE!	#VALUE!	-0.307345	0.799138	-0.175556	0.666173	0.313194	Mon	39951
324			4.98333	13.8333	9.32778	10	9.32778	98.0556	82.5											-4.98333	12.45	13	15	14	14.4	14.1	76	19	14	15.5	21	16	100	3.16667	15.4	-0.0625	0.0614745	0.151412	0.0614745	0.151412	0.094709	0.229197	-0.134746	0.669518	0.333333	Mon	39951
325			4.98889	17.2222	9.06111	9.6	9.06111	96.9444	83.4444																																					Mon	39951
326			4.72222	13.6667	9.98889	12	9.98889	97.7222	77.7778											-4.72222	12.1429	14	16	16	16.4	15.9	77	18	13	16.5	20	15	85	3.33333	13.8	0.173333	-0.173807	0.709576	-0.173807	0.709576	-0.103742	0.43716	-0.015	0.0380488	0.43125	Mon	39951
327			4.51667	14.0556	12.7111	16.5	12.7111	99.7222	59.5556		0.2	7.6	26.1	26.2	56	2.33333	10.7472	11.8636		3.08333	11.7222	15	15	14	31.2	29.5	79	16	11	31.2	18	13	76	2.83333	23.6	0.584615	-0.634667	0.974578	-0.634667	0.974578	-0.596908	0.955263	-0.46831	0.92783	0.477778	Wed	40282
328			3.98333	15.1111	7.00556	7.7	7.00556	98.1111	61.7222																																					Tue	39952
329			4.68889	11.8889	8.68333	9.5	8.68333	97.8333	76											3.01111	13.8889	9	25	12	14.1	13.9	78	17	12	14.3	20	15	97	2.83333	12.9	0.08	-0.178796	0.691568	-0.178796	0.691568	-0.0513538	0.441394	-0.0597938	0.585818	0.386806	Tue	39952
330			4.18333	12.6667	9.49444	10.2	9.49444	97	82.5556											3.41667	10.3043	8	13	8	14.4	14.1	76	19	14	14.5	21	16	106	3.66667	11.8	0.1625	-0.200938	0.951542	-0.200938	0.951542	-0.2022	0.934496	-0.205259	0.913617	0.404167	Tue	39952
331			5.01111	12.8889	4.56667	6.1	4.56667	92.3333	87.6667		0.2	8.1	14.1	14.1	81	1.16667	10.8064	10.6015																												Tue	39952
332			4.84444	11.3889	7.18333	8.6	7.18333	97.0556	100.778		0.1	8.3	18.1	18.1	90	0.833333	14.2937	13.9231		3.45556	20.4286	25	26	26	13.3	13.1	76	19	14	13.3	21	16	119	5.66667	9.6	0.23125	-0.288643	0.93721	-0.288643	0.93721	-0.236399	0.89611	-0.149781	0.931036	0.459028	Tue	39952
333			3.87222	23.0556	7.28889	7.8	7.28889	95.9444	74.5											4.32778	23.9231	13	29	27	17.9	18	80	15	10	18	15	10	88	4.16667	13.3	0.46	-0.398887	0.91075	-0.398887	0.91075	-0.374096	0.737036	-0.53741	0.698834	0.361806	Wed	39953
334			4.43333	18	7.9	8.6	7.9	97	71.2222		-0.2	8.2	14.8	14.8	69	1.16667	17.1191	16.6292																												Wed	39953
335			3.98333	10.8333	10.2833	12.7	10.2833	98.8889	52.6667		0.4	8.2	17.9	18	70	1.33333	11.8644	13.5094		4.21667	10.7727	11	14	12	14.5	14.1	76	19	14	14.5	20	15	64	3.5	11	0.233333	-0.224	0.879738	-0.224	0.879738	-0.155268	0.863913	-0.146744	0.867406	0.290972	Thu	39954
336			5.21111	9	9.18889	10	9.18889	96.8333	71.4444		0.2	8.1	18.3	18.3	76	0.666667	13.1518	16.7123		2.88889	9.27273	8	12	11	13.3	13.1	76	19	14	13.3	21	16	95	3.5	11.6	0.10625	-0.135655	0.924998	-0.135655	0.924998	-0.11607	0.849705	-0.119461	0.802439	0.332639	Thu	39954
337			5.22778	10.6667	8.05556	9.1	8.05556	98.2778	69.5		0.5	8	11.9	11.9	69	1.16667	11.2976	10.625		2.77222	9.51613	9	11	8	10.6	10.6	79	16	11	11	19	14	88	5	9.1	0.107143	-0.182923	0.701902	-0.182923	0.701902	-0.0760396	0.253308	-0.136405	0.326894	0.385417	Thu	39954
338			4.57222	14.8333	4.63889	7.9	4.63889	95	97.3889																																					Thu	39954
339			4.58333	16.3889	8.92222	9.2	8.92222	96.5	78.8333		0.1	8.1	17.7	17.7	75	1.33333	10.1412	12.967		3.51667	9.09091	7	12	7	8.6	8.5	76	19	14	9.2	20	15	82	3.5	8	0.04	-0.0807564	0.596188	-0.0807564	0.596188	-0.0508221	0.323096	0.0262834	0.136205	0.429167	Thu	39954
340			5.18889	8.5	11.7389	15	11.7389	97.8333	71.6667											3.11111	5.83333	5	9	5	14.3	13.7	77	18	13	14.3	21	16	84	3.83333	10.8	0.21875	-0.187785	0.783427	-0.187785	0.783427	-0.156689	0.741873	-0.143906	0.668033	0.45	Thu	39954
341			4.3	9.55556	10.1778	12.9	10.1778	99.5	75.5		0.1	8.1	18.1	18.1	81	0.5	12	14.3651		3.8	14.3	14	26	18	19.3	18	77	18	13	19.3	21	16	88	3.16667	15.6	0.23125	-0.110191	0.298341	-0.110191	0.298341	-0.242483	0.642275	-0.425664	0.903629	0.479861	Thu	39954
342			4.45	9.22222	12.8556	14.8	12.8556	99.0556	90.4444		0.1	8.1	14.5	14.5	80	1.5	7.77843	9.53947		3.65	8.27778	12	12	10	20.2	19.3	80	15	10	20.2	15	10	120	2.83333	15	0.52	-0.425817	0.955061	-0.425817	0.955061	-0.422967	0.902031	-0.480916	0.779864	0.419444	Fri	39955
343			3.8	18.2778	3.7	5.4	3.7	98.1667	60.4444		0.4		0	15.1	63	4.5	13.2272			-3.8	15.0385	14	18	15	15	14.6	77	18	13	15	19	14	83	4.16667	11.9	0.221429	-0.271503	0.880372	-0.271503	0.880372	-0.18293	0.850494	-0.170074	0.681579	0.43125	Fri	39955
344			4.27778	13.2222	5.43333	7.9	5.43333	97.5556	78.2778		0.1	8.2	16.7	16.7	88	1.66667	11.8553	15.8294		3.92222	14.5385	15	17	17	13.1	13.3	78	17	12	13.3	22	17	99	4.16667	11.2	0.111765	-0.176433	0.879542	-0.176433	0.879542	-0.111312	0.758226	-0.1245	0.685299	0.452778	Fri	39955
345			5.09286	10.4286	8.04286	9.4	8.04286	96.3571	73.6429		0.6	0	0	17.1	77	12.1667	13.3839	#DIV/0!		-5.09286	9.60714	11	14	13	14.1	13.7	77	17	13	14.3	21	17	95	4.5	10.9	0.188235	-0.120196	0.655764	#VALUE!	#VALUE!	-0.180905	0.891069	-0.185826	0.785577	0.468056	Fri	39955
346			4.42778	17.4444	9.37222	10.8	9.37222	97.2778	75.8889		0	8	21.2	21.2	78	0.833333	14.6163	12.0455		3.57222	9.3	9	12	8	12	11.4	76	19	14	13.9	21	16	88	3.16667	13.9	-0.11875	0.0675959	0.188859	0.0675959	0.188859	0.141905	0.479996	-0.0107843	0.00300418	0.493056	Fri	39955
347			4.36364	19	6.92727	7.3	6.92727	98.5455	72.4545		0.3	8.1	17.1	17.1	78	1.16667	11.0655	11.25		3.73636	15	14	20	14	12.9	12	79	16	11	12.9	19	14	100	4.16667	10.5	0.171429	-0.186212	0.848422	-0.186212	0.848422	-0.150467	0.857117	-0.169469	0.890963	0.295139	Mon	39965
348			3.65556	9.88889	12.1722	13.4	12.1722	97.8333	80.7222		0	7.9	15.8	15.8	83	1.33333	11.3497	14.4292		4.24444	8.23077	9	11	8	10.2	9.5	77	18	13	12.3	22	17	98	2	12	-0.105882	0.13001	0.766671	0.13001	0.766671	0.0614286	0.360195	0.0374739	0.139845	0.292361	Thu	39968
349			5.22778	13.5	8.66667	9	8.66667	97.9444	68.1111		0.2	8.2	14.4	14.4	71	0.666667	10.3199	11.25		2.97222	10.9091	11	13	11	12	11.6	76	19	14	12	21	16	82	3.5	9.6	0.15	-0.0889939	0.636734	-0.0889939	0.636734	-0.135968	0.836281	-0.12069	0.692482	0.411111	Mon	39965
350			5.60556	7.88889	6.29444	7.3	6.29444	95.6667	74.5556		0.4	8.2	15.8	15.8	62	0.666667	8.82581	9.96845		2.59444	8.30769	9	10	9	12.2	12.1	77	18	13	12.2	20	15	104	4.16667	8.9	0.22	-0.249934	0.895672	-0.249934	0.895672	-0.186136	0.882498	-0.192006	0.97032	0.444444	Mon	39965
351			5.11111	9.94444	8.72222	9.3	8.72222	97.3889	77.6111		0.3	8.1	18.7	18.7	81	1.16667	10.6119	13.0769		2.98889	10.9565	13	13	12	14.7	14.3	76	19	14	14.7	21	16	99	3.66667	11.6	0.19375	-0.23883	0.901201	-0.23883	0.901201	-0.198546	0.921289	-0.182468	0.842081	0.290278	Tue	39966
352																																													0.315972	Tue	39966
353			3.96667	16.7222	8.77222	9.1	8.77222	98	83		0.2	8	19.3	19.3	99	2.33333	11.6153	12.4919		4.03333	11.1071	11	13	11	10.6	10.6	77	18	13	10.8	22	17	96	4.5	9.1	0.0882353	-0.120251	0.928315	-0.120251	0.928315	-0.0974852	0.893087	-0.108571	0.824227	0.34375	Tue	39966
354			4.31111	8	11.7278	13.9	11.7278	99	75.6667		0.1	8	22.3	22.3	77	0.833333	10.6341	11.6449		3.68889	10.7059	10	60	9	14.2	13.9	77	18	13	14.2	20	15	90	2.66667	12.6	0.106667	-0.138835	0.697146	-0.138835	0.697146	-0.0830375	0.485314	-0.183813	0.780136	0.418056	Tue	39966
355			4.59444	14.4444	6.46111	6.8	6.46111	99.3889	72.4444		0.1	8	15	15	68	1.66667	15.9862	19.3548		3.40556	18.7368	18	21	17	12.5	12.5	77	18	13	12.5	21	16	94	3	10.1	0.15	-0.153172	0.930509	-0.153172	0.930509	-0.178591	0.929455	-0.146646	0.850867	0.450694	Tue	39966
356			4.32778	14.2778	8.25556	9	8.25556	98.2222	59.8333											2.87222	14.5714	13	26	11	12	12	77	18	13	12.5	18	13	74	3.33333	11.6	0.0307692	-0.0650873	0.675106	-0.0650873	0.675106	-0.0238794	0.161284	-0.016875	0.037423	0.48125	Tue	39966
357			5.15	10.9444	8.98333	9.5	8.98333	98	96.3889		0.4	8.3	13.9	13.9	92	0.333333	10.0397	11.1647		3.15	10.6842	12	12	12	16.1	15.6	78	17	12	16.1	22	17	113	3	10.9	0.305882	-0.316119	0.97827	-0.316119	0.97827	-0.317139	0.957114	-0.265909	0.9233	0.331944	Wed	39967
358			4.91667	11.4444	5.69444	8.8	5.69444	94.2222	78.4444		-1	8.2	22.7	22.7	82	1.16667	8.79121	11.2655																												Wed	39967
359			4.29444	10.9444	7.13333	7.6	7.13333	97.6667	74.7222											3.20556	14	16	23	19	13.4	13.2	78	17	12	13.4	20	15	91	5.66667	9.9	0.233333	-0.277655	0.925087	-0.277655	0.925087	-0.19793	0.89357	-0.166667	0.775927	0.390972	Wed	39967
360			4.64444	11.4444	9.99444	10.6	9.99444	98.3889	81.2222		0.4	8.3	24.4	24.4	80	1.16667	11.0613	11.8735		3.65556	10.7059	12	14	12	19.7	19.1	76	19	14	19.7	21	16	95	2.66667	15.5	0.2625	-0.258763	0.949765	-0.258763	0.949765	-0.227135	0.903874	-0.193878	0.88692	0.420139	Wed	39967
361			4.29444	13.8889	1.95	6.2	1.95	99.1111	49.1111		1.4	8.3	22.6	22.6	57	1.83333	13.6044	16.9288		4.00556	13	17	17	16	17.6	16.6	80	15	10	17.6	22	17	82	3	13.4	0.247059	-0.393665	0.851156	-0.393665	0.851156	-0.283429	0.926705	-0.216755	0.930501	0.434028	Wed	39967
362			4.86667	11.7222	6.21667	8.1	6.21667	97.7222	68.0556																																					Thu	39968
363			3.88333	20.5556	7.33333	8.7	7.33333	97.1111	95.6667		0.2	8	20.7	20.7	97	1.5	11.7914	13.8462																												Thu	39968
364			5.13333	14.4444	10.3889	11.5	10.3889	94.7222	63.7778											2.86667	7.34375	10	12	7	17.6	16.2	79	16	11	17.6	22	17	83	5.16667	10.9	0.394118	-0.481161	0.906474	-0.481161	0.906474	-0.425441	0.971532	-0.392727	0.948871	0.397222	Thu	39968
365			4.21111	13.9444	7.46667	9.5	7.46667	97.7222	84.2222		0.3	8.1	26.3	26.3	95	0.5	13.4843	14.9432																												Thu	39968
366			4.47222	11.4444	12.2167	16	12.2167	95.5	64.6111		0	8.2	21.7	21.7	63	0.833333	8.52547	8.61111		3.72778	6.11765	6	8	8	14.1	13.8	78	17	12	15.7	20	15	82	2.66667	14.4	-0.02	0.0436699	0.182049	0.0436699	0.182049	0.0394737	0.158471	0.129907	0.617862	0.45	Thu	39968
367			3.43333	16.2778	16.9111	19.2	16.9111	96.5556	79.1111		0.1	8	27.5	27.5	75	1.5	11.6123	12.3874		4.56667	7.90909	10	10	8	21.9	22	79	16	11	23.4	22	17	87	3.5	21.1	0.0470588	-0.159689	0.504221	-0.159689	0.504221	0.0319119	0.0753052	0.0631405	0.814854	0.413194	Fri	39969
368			4.63333	15.1667	8.87778	9.7	8.87778	99.6111	56.1667		0.2	8	26.7	26.7	52	1.66667	14.5157	17.0607		3.36667	12	11	23	11	14.7	14.6	76	21	14	14.8	24	17	69	2.83333	11.6	0.182353	-0.155136	0.89658	-0.142287	0.916741	-0.18276	0.960596	-0.168741	0.946833	0.438889	Fri	39969
369			4.3	11.0556	10.9556	12.2	10.9556	96.4444	73.4444		0.7	8	18.5	18.5	74	0.5	8.04525	8.16777																												Fri	39969
370			4.78889	14.7222	8.92778	9.6	8.92778	96.8889	72.5556		0.2	8.1	16.3	16.3	71	1	12.4985	13.1452		3.31111	13.25	13	15	14	13.9	13.6	78	17	12	13.9	19	14	95	3.83333	10.4	0.25	-0.294502	0.819047	-0.294502	0.819047	-0.270462	0.871887	-0.13536	0.66901	0.333333	Tue	39973
371			5.36667	11.9444	6.41667	6.9	6.41667	96	82.6667											2.73333	9.57143	9	13	7	19.3	18.6	77	18	13	19.3	20	15	104	3.33333	12.6	0.446667	-0.48621	0.976319	-0.48621	0.976319	-0.447854	0.976872	-0.40229	0.976001	0.375694	Tue	39973
372			4.77778	16.2222	8.98889	9.8	8.98889	97.5556	75.7222		0.4	8.1	11.4	11.4	72	0.5	11.0476	13.8182		3.32222	12.24	12	18	8	12.2	12.8	78	17	12	12.8	19	14	95	4	10	0.157143	-0.164955	0.74505	-0.164955	0.74505	-0.1956	0.77032	-0.0714286	0.424929	0.414583	Tue	39973
373			4.63103	8.17241	10.4552	12.5	10.4552	95.8276	80.0345		0.1	8	16.4	16.4	71	1	8.57014	8.47545		3.36897	7.91304	8	10	8	21.5	19.4	78	17	12	21.5	20	15	98	3.66667	19.4	0.14	-0.234683	0.497282	-0.234683	0.497282	-0.131006	0.507052	-0.228571	0.797859	0.385417	Mon	40448
374			4.80556	11.3889	7.22222	8	7.22222	97	77.6667		0.1	0.4	0	20.7	78	23.3333	15.4109	#DIV/0!																												Tue	39973
375			5.33889	13.1667	10.3833	12	10.3833	97.8889	73.7778		0.2	8.3	15.4	15.4	78	0.5	11.3326	12.1739		2.96111	12.1905	14	14	13	17.3	16.7	78	17	12	17.3	21	16	100	3.33333	12.7	0.2875	-0.343789	0.959727	-0.343789	0.959727	-0.296473	0.951855	-0.316129	0.922043	0.363194	Wed	39974
376			4.75556	14.5	7.92778	9.7	7.92778	98	89.3333											3.34444	13.6207	16	16	12	13.4	13.2	77	18	13	13.4	20	15	115	4.66667	10.8	0.173333	-0.182498	0.938615	-0.182498	0.938615	-0.156775	0.864771	-0.2125	0.931385	0.390972	Wed	39974
377			4.88889	15.3333	8.91667	9.9	8.91667	97.4444	78.4444		0.2	8.1	13.5	13.5	76	0.333333	13.6709	15.9763																												Wed	39974
378			4.36786	13.5	9.88571	12	9.88571	97.2857	104.821		0.1	7.7	22	22	98	1.83333	11.4495	14.1935		3.33214	10	9	15	8	15.2	15.7	77	18	13	15.7	21	16	119	3	14.7	0.03125	-0.0537676	0.265286	-0.0537676	0.265286	-0.0786517	0.267263	-0.192514	0.651033	0.371528	Wed	40282
379			4.36111	16.5556	5.13889	6.5	5.13889	99.1667	76.3889		0.1	8.1	17.3	17.9	72	0.666667	24.1558	46.1333		3.73889	23.2857	23	28	24	16.7	16.2	77	18	13	16.7	19	14	95	3.33333	13	0.264286	-0.229274	0.916393	-0.229274	0.916393	-0.26554	0.897195	-0.341068	0.959387	0.371528	Thu	39975
380			4.46667	16.1111	10.4889	11.2	10.4889	98	91.3333		0.4	8	21.9	21.9	103	2	15.2029	15.9273		3.53333	14.4444	14	22	12	15.9	16.1	76	19	14	16.1	21	16	108	2.83333	14.6	0.08125	-0.103312	0.852399	-0.103312	0.852399	-0.101763	0.843689	-0.114059	0.886806	0.479167	Thu	39975
381			4.44444	20.3889	6.71111	9.2	6.71111	97.1111	65		0.3	8.2	16.2	16.2	65	1	14.4803	30.2804		3.75556	14.875	15	21	16	14	14	78	17	12	14.1	24	19	83	5.16667	10.2	0.2	-0.25219	0.876286	-0.25219	0.876286	-0.224009	0.825146	-0.126087	0.632884	0.372222	Fri	39976
382			4.16111	14.1667	12.0556	13.8	12.0556	98.1667	77.3333		0.1	8.1	28.8	28.8	75	1.66667	9.89635	14.1176		3.93889	9.46667	9	11	10	17.9	17.3	76	19	14	17.9	20	15	86	2.33333	13.7	0.28	-0.215354	0.833544	-0.215354	0.833544	-0.291912	0.972908	-0.251794	0.937548	0.397222	Mon	39979
383			4.9	12.1111	6.60556	7.7	6.60556	97.6111	76.4444		-0.1	8.2	14.1	14.1	85	0.666667	13.5576	15.7542		3.3	14.1034	12	21	13	11.1	10.3	78	17	12	12.2	18	13	91	4.66667	11.4	-0.0230769	-0.0519586	0.101204	-0.0519586	0.101204	0.0904186	0.30226	0.0721997	0.0954928	0.41875	Mon	39979
384			4.29444	15.6111	8.78333	9.6	8.78333	95.6667	59.4444		0.1	8	24.8	24.8	66	1.16667	9.66345	11.8377		3.70556	11.5714	13	14	11	16.1	16.5	77	18	13	16.5	20	15	72	5.66667	12.1	0.266667	-0.333786	0.839028	-0.333786	0.839028	-0.32181	0.918113	-0.343436	0.852056	0.365972	Tue	39980
385			4.48889	12.7778	7.64444	8.6	7.64444	98.1667	88.8889		0	8	19.1	19.1	93	2.33333	14.7481	15.5285		3.51111	14.4167	13	17	13	11.9	11.7	78	17	12	12.1	20	15	103	3.83333	10.5	0.0933333	-0.0825485	0.624484	-0.0825485	0.624484	-0.113941	0.847375	-0.0928954	0.627452	0.456944	Thu	39982
386			4.58333	13.6111	10.3333	13.7	10.3333	94.7778	76.5		0.1	8.1	17.8	17.8	71	0.333333	13.7166	13.9608																												Fri	39983
387			5.01111	13.8333	7.13333	8.6	7.13333	97.2778	76.6667		0.1	8.2	21.3	21.3	83	1.5	10.5418	12.5294		3.18889	8.5	7	14	7	10.4	10.2	77	18	13	10.4	20	15	106	3.16667	9	0.0933333	-0.0585036	0.198342	-0.0585036	0.198342	-0.171295	0.632254	-0.285007	0.901817	0.48125	Fri	39983
388			4.56111	13.7222	10.2444	12	10.2444	95.7778	59.6111		0.3	8	27.2	27.2	62	1	18.5829	21.76		3.43889	13.5	17	17	17	20.9	20.5	77	18	13	20.9	20	15	87	2.83333	13.9	0.466667	-0.454522	0.951904	-0.454522	0.951904	-0.547157	0.973131	-0.501812	0.926825	0.476389	Tue	39987
389			4.56667	18	8.09444	8.9	8.09444	98.9444	71.4444		0.3	8.1	14.2	14.2	74	1.5	12.5092	12.4017		3.53333	14.5	18	18	13	11.7	12.1	78	17	12	12.2	22	17	95	4.5	10.3	0.0823529	-0.124482	0.575569	-0.124482	0.575569	-0.168618	0.614645	-0.0851282	0.388222	0.363889	Thu	39989
390			4.85	8.83333	6.23889	8.6	6.23889	98	83.5																																					Thu	39989
391			5.38889	13.3333	9.28889	10	9.28889	98.1111	64.1667		0.3	8.3	24	24	67	1	12.3445	15.9468		2.91111	11.1	12	14	13	15.6	15.1	78	17	12	15.6	20	15	90	3.16667	10.6	0.333333	-0.336772	0.960152	-0.336772	0.960152	-0.337703	0.909442	-0.201656	0.88256	0.377083	Fri	39990
392			5.61667	11.1111	10.1889	11.4	10.1889	95.8889	58.2222											2.68333	9.04167	9	12	10	17.7	17.8	76	19	14	17.8	21	16	70	3.83333	12.7	0.3125	-0.434891	0.939684	-0.434891	0.939684	-0.323646	0.967687	-0.334921	0.942962	0.475694	Fri	39990
393			3.37059	11.5882	13.6	14.4	13.6	99	90.1176		0.2	7.6	12.1	13	84	3	6.53649	8.09365		4.22941	5.9	6	7	6	12.4	12.1	77	18	13	13.4	20	15	98	3.16667	12.8	-0.0266667	-0.100422	0.37722	-0.100422	0.37722	-0.00205108	0.0004419	0.0140351	0.0127882	0.413889	Mon	39993
394			5.41667	14.4444	8.96111	9.6	8.96111	94.8333	67.5		0.3	8.1	17.7	17.7	70	1.83333	11.9777	12.4211		2.68333	11.8077	10	13	10	13.4	12.8	77	17	13	13.4	19	15	80	4.16667	10.1	0.22	-0.232798	0.935871	#VALUE!	#VALUE!	-0.220554	0.887343	-0.141346	0.793428	0.466667	Mon	39993
395			4.38889	16.8889	8.30556	8.7	8.30556	97.3333	78		0.2	8.1	19.1	19.1	87	0.666667	20.3687	20.1053		3.71111	21	22	23	20	13.3	12.9	76	19	14	13.3	21	16	94	3.33333	11.6	0.10625	-0.103887	0.946296	-0.103887	0.946296	-0.109409	0.943183	-0.0891566	0.900695	0.284028	Tue	39994
396			5.04444	19.7778	8.04444	8.8	8.04444	94.1111	77.1667		0.5	8.1	13.2	13.2	80	0.5	16.91	15.4386		3.05556	19.16	23	23	21	16.9	16.6	77	17	13	17.3	20	16	98	4	13.4	0.21875	-0.358565	0.885442	#VALUE!	#VALUE!	-0.246542	0.748373	-0.191379	0.473384	0.322222	Tue	39994
397			5.32222	15	6.66111	7.9	6.66111	94.8333	78.2778											2.87778	14.44	15	17	16	23.7	22.1	77	18	13	23.7	22	17	106	4	18.9	0.282353	-0.338644	0.912899	-0.338644	0.912899	-0.246731	0.882898	-0.173073	0.801187	0.295833	Wed	39995
398			4.21667	19.6111	6.60556	7.6	6.60556	97	81.6111		0.2	8	12.7	13.2	82	1.83333	17.245	16.4935		3.78333	21.6552	22	50	22	12.2	11.8	76	19	14	12.3	20	15	94	4.66667	11	0.08	-0.168589	0.680246	-0.168589	0.680246	-0.0524255	0.606783	-0.0215054	0.189753	0.317361	Wed	39995
399			5.15	13.6667	7.12778	7.6	7.12778	97	96.0556		0.3	8.3	11.7	11.7	90	1	10.6747	12.0619		3.15	11.1154	12	13	11	12	11.8	77	18	13	12	20	15	105	4.16667	9.7	0.153333	-0.214683	0.935947	-0.214683	0.935947	-0.153777	0.893743	-0.0893741	0.93326	0.338194	Wed	39995
400			4.94444	13.2222	8.15556	9.3	8.15556	97.0556	55.3333		0.4	8	22.8	22.8	69	2.33333	14.6063	15.4054		3.05556	15.2353	19	28	28	26.9	23.9	77	18	13	26.9	19	14	101	2.66667	16.7	0.728571	-0.504231	0.923791	-0.504231	0.923791	-0.647393	0.961691	-0.708805	0.932333	0.359028	Wed	39995
401			4.66667	10.2222	15.1222	16.5	15.1222	100	73.8333		0.3	7.9	23.8	23.8	74	1.66667	11.8339	14.6462		3.23333	11.5294	13	14	13	27.7	26.6	77	18	13	27.7	21	16	100	2.66667	24.2	0.21875	-0.221393	0.869789	-0.221393	0.869789	-0.188181	0.815625	-0.264627	0.944411	0.378472	Thu	40325
402			5.13889	6.16667	8.12222	9.9	8.12222	97	81.5		0.6	8.1	21.9	22	83	1	8.49807	10.4038		2.96111	6.6875	10	11	11	20	17.4	78	17	12	20	20	15	102	2.5	8.3	0.78	-0.677364	0.946359	-0.677364	0.946359	-0.63	0.9401	-0.838372	0.983152	0.328472	Thu	39996
403			4.44444	13.5556	9.89444	10.8	9.89444	98.6667	84.1667		0.3	8	19.6	19.6	87	2.33333	14.1828	16.4017		3.55556	13.8947	14	16	14	16.1	15.7	76	19	14	16.1	21	16	102	3	14.8	0.08125	-0.263195	0.577863	-0.263195	0.577863	-0.04472	0.422356	-0.0368766	0.208918	0.354167	Thu	39996
404			5.32222	9.16667	10.5	11.3	10.5	95.2778	54.7222											2.67778	12.0455	17	17	15	25.1	22.8	80	13	10	25.1	19	16	78	3.5	16.1	0.5625	-0.802527	0.856726	#N/A	#N/A	-0.47732	0.77351	-0.387917	0.638329	0.366667	Thu	39996
405			4.67222	15.1667	12.5222	14.9	12.5222	97.5556	82.9444		0	7.9	27.1	27.1	86	1.16667	18.3383	21.5936																												Thu	39996
406			5.34444	12.5	9.88889	11	9.88889	96.9444	70.7778		0.5	8.1	22.8	22.8	75	0.5	12.5232	11.1765		2.75556	14.2174	14	16	16	19.1	18.7	76	19	14	19.1	21	16	101	3.66667	13.9	0.325	-0.287756	0.928692	-0.287756	0.928692	-0.369193	0.954215	-0.437963	0.969437	0.4	Thu	39996
407			4.51765	19.1765	8.5	9.4	8.5	98.5882	80.6471																																					Thu	39996
408			3.89444	24.4444	12.0833	14.4	12.0833	95.4444	62.2222		0.8	8.1	22.4	22.4	62	1.83333	15.4242	18.7448																												Thu	39996
409			4.98235	16.2941	8.15882	9.3	8.15882	97.0588	63.4706		0	8.2	14.4	14.4	76	0.833333	14.6322	14.4																												Thu	39996
410			4.74444	12.6111	5.99444	7.4	5.99444	98.0556	88.4444		0.6	8.2	18.2	18.2	81	1.5	12.7804	14.3874																												Thu	39996
411			4.68889	17.7778	6.42222	7	6.42222	97.8333	65.4444		-0.2	8.1	18.6	18.6	83	0.5	18.1745	19.6825																												Mon	40000
412			4.33333	19.5556	10.2667	10.8	10.2667	98	75.9444																																					Mon	40000
413			5.67222	11.6111	9.42222	11.6	9.42222	95.8889	83.7222											2.72778	13.75	20	20	18	28.6	28.2	78	17	12	28.6	18	13	102	3.16667	22.1	0.5	-0.802686	0.839203	-0.802686	0.839203	-0.464384	0.909136	-0.347904	0.936665	0.488889	Mon	40000
414			4.77222	11.5556	7.8	10.1	7.8	94.8889	95.4444																																					Tue	40001
415			3.79444	16.0556	7.43333	11.9	7.43333	99.3333	100.611																																					Tue	40001
416			4.46111	17.5	7.88889	9.5	7.88889	96.9444	79.6111		-0.2	8.1	19.9	19.9	74	1.83333	21.2002	26.0131																												Tue	40001
417			5.53889	10.7222	12.3111	13.6	12.3111	93.3889	77.5		0.8	8.3	19.3	19.3	75	0.5	8.7219	9.67419		2.76111	8.28571	10	10	10	23.1	19.7	78	16	12	23.1	22	18	98	3.33333	13.5	0.533333	-0.616929	0.89507	#VALUE!	#VALUE!	-0.464316	0.960013	-0.50286	0.980571	0.372917	Thu	40003
418			5.39444	14.5556	7.95556	9.7	7.95556	94.5	79.6667											2.00556	7.28571	12	12	12	21.2	19	77	18	13	21.2	20	15	90	3.33333	12.4	0.586667	-0.408349	0.807832	-0.408349	0.807832	-0.379398	0.66665	-0.469915	0.544173	0.375	Fri	40004
419			4.9	16.7222	10.4667	11.2	10.4667	96.5	80.5556		0	7.7	30.2	30.2	83	1.33333	17.2279	19.6104																												Fri	40004
420			4.3	10.8333	6.69444	7.8	6.69444	98.4444	83.6667		0.3	8.1	21.5	21.5	78	1.5	8.50993	8.61723																												Fri	40004
421			4.36111	10.8889	10.5444	11.6	10.5444	97	73.9444		0.8	8	27.8	27.8	79	1	12.6337	14.1117		3.63889	13.5789	18	18	18	24.8	23.2	79	16	11	24.8	17	12	101	3	19.3	0.458333	-0.550688	0.87856	-0.550688	0.87856	-0.322481	0.862898	-0.351148	0.707847	0.374306	Mon	40007
422			4.60556	10.9444	8.99444	9.4	8.99444	96	87.5		0.2	8.1	25.6	25.6	102	1.33333	10.3774	12.2196		3.49444	9.46429	11	12	12	15.8	14.6	77	18	13	15.8	19	14	109	4.5	10.3	0.392857	-0.286798	0.934501	-0.286798	0.934501	-0.305668	0.859502	-0.390633	0.806263	0.411111	Mon	40007
423			5.27222	7.27778	7.18333	8.5	7.18333	95	72.7778		0.4	8	20.5	21.5	72	1.66667	6.60974	8.95197		2.72778	6.59375	6	10	6	10.1	9.5	76	19	14	10.1	20	15	83	5.16667	7.1	0.2	-0.0654202	0.281783	-0.0654202	0.281783	-0.118706	0.469618	-0.179984	0.445457	0.467361	Mon	40007
424			3.64444	19.5556	15.9389	17.9	15.9389	96	72.1111											3.45556	11.8421	10	15	10	31.5	31.6	77	18	13	31.6	19	14	86	3	24.9	0.471429	-0.528264	0.922253	-0.528264	0.922253	-0.387431	0.883505	-0.312447	0.798277	0.415972	Tue	40008
425			5.18889	15.0556	8.56111	9.2	8.56111	91.8333	89.1667		0.5	8.3	15.4	15.4	75	1.5	11.9803	11.5789		3.11111	15.3077	16	19	15	13.4	12.7	76	16	14	13.4	18	16	106	4.16667	10.8	0.1625	-0.247047	0.74835	#N/A	#N/A	-0.156227	0.877995	-0.191899	0.903288	0.480556	Tue	40008
426			4.03889	13.1667	5.57778	7.5	5.57778	97.3889	87.5																																					Thu	40010
427			5.78333	13.6111	9.06667	10	9.06667	97.7778	62.3333		0.2	1.4	0	12.8	72	29	11.8286	#DIV/0!		-4.38333	11.1053	10	16	11	14.2	14.7	76	19	14	14.7	21	16	106	3	11.8	0.15	-0.211488	0.905441	-0.211488	0.905441	-0.192635	0.835245	-0.13346	0.619636	0.3	Thu	40010
428			4.27222	16.5556	9.11111	9.8	9.11111	99.1667	62.5556		0.1	8	18.7	18.7	91	1.5	15.1703	11.8354		3.72778	18.1111	16	21	17	14.6	14.2	76	20	14	14.6	22	16	96	2.83333	13.1	0.09375	-0.0593532	0.77064	-0.0601124	0.757757	-0.0910748	0.915598	-0.0911111	0.807458	0.3375	Thu	40010
429			5.13333	13.5	10.9	12.1	10.9	94	64.1667		0.8	7.9	26.9	26.9	60	1.16667	14.8927	11.9027		2.76667	14.9091	18	18	15	26.4	24.6	77	17	13	26.4	24	20	74	5.33333	14.6	0.59	-0.659788	0.983836	#VALUE!	#VALUE!	-0.672334	0.973654	-0.635995	0.946148	0.359722	Thu	40010
430			4.55	15.0556	10.85	11.4	10.85	98.5	78.1667		0.5	8.1	21.4	21.4	84	1.5	9.87043	9.1453		3.55	12.25	10	14	10	16.7	16.3	78	17	12	16.7	20	15	96	3.83333	13.6	0.206667	-0.27852	0.955716	-0.27852	0.955716	-0.240652	0.947777	-0.2271	0.922694	0.397222	Thu	40010
431			3.88333	13.4444	8.22222	9.2	8.22222	97.5556	64.1667		0.2	7.7	22.4	22.4	89	2.5	12.1685	13.5347		3.81667	14.5	13	20	15	15.3	14.8	78	17	12	15.3	20	15	85	2.83333	13.1	0.146667	-0.137727	0.925757	-0.137727	0.925757	-0.155589	0.92652	-0.162667	0.869456	0.418056	Thu	40010
432			4.92778	24.2778	15.05	15.5	15.05	95.2222	57.8889		0.3	8.3	26.7	26.7	64	0.5	21.6269	24.8372		3.37222	17.6429	21	21	17	27.5	26.9	78	17	12	27.5	20	15	84	2.16667	22.5	0.333333	-0.256332	0.749763	-0.256332	0.749763	-0.298131	0.82843	-0.168844	0.99413	0.477778	Thu	40010
433			3.91667	25	12.0778	12.6	12.0778	98.6667	77.9444		0.2	8	27.2	27.2	81	1.33333	20.3879	27.2		4.08333	22.1538	23	27	26	21.3	20.4	81	14	9	21.3	22	17	86	2	18	0.194118	-0.464364	0.74143	-0.464364	0.74143	-0.203125	0.935985	-0.174335	0.881284	0.498611	Thu	40010
434			5.22778	11.7222	8.26111	10.1	8.26111	96.8333	60		0.1	8.2	14.2	14.2	62	0.333333	11.5202	11.6393		2.97222	11.8095	13	14	13	13.4	12.8	76	19	14	13.4	21	16	73	3.33333	9.4	0.25	-0.178779	0.896569	-0.178779	0.896569	-0.217315	0.960447	-0.199336	0.977851	0.420833	Fri	40011
435			3.97778	21.0556	9.16111	11.4	9.16111	97.9444	66.4444		0.2	8	19.6	19.6	80	1.33333	18.9488	24.6541		4.02222	20.9643	11	26	13	12.9	12.9	81	14	9	14	17	12	90	4.5	11.5	0.116667	-0.279092	0.830972	-0.279092	0.830972	-0.186415	0.639618	-0.0124324	0.00278972	0.354167	Mon	40014
436			3.51667	14.3889	11.6611	13.7	11.6611	98.9444	76.5556											3.98333	14.8125	14	16	16	11.1	11.2	78	17	12	13.1	17	12	91	2.5	9.6	0.125	-0.0368421	0.0459456	-0.0368421	0.0459456	-0.0633824	0.0791189	0.220267	0.989752	0.372222	Mon	40014
437			4.78889	15.8333	11.5222	12.2	11.5222	95.1667	77.2222		0.6	8.1	15.4	15.4	78	0.333333	10.0691	10.3704		3.31111	13.0357	13	17	11	13.7	13.3	77	17	13	13.7	19	15	97	4.5	11.8	0.126667	-0.174313	0.854745	#VALUE!	#VALUE!	-0.120321	0.791659	-0.0611111	0.700231	0.4375	Mon	40014
438			4.21667	17.1111	9.10556	9.8	9.10556	95.5556	85		0.1	7.9	24.7	24.7	90	1.33333	18.108	20.4132		3.68333	17.7308	25	25	20	11.7	11.8	76	19	14	11.8	21	16	97	4.16667	10.4	0.08125	-0.159478	0.840465	-0.159478	0.840465	-0.0993211	0.789048	-0.0437669	0.785373	0.479167	Mon	40014
439			3.91667	21.1667	13.2778	13.9	13.2778	98.4444	102		0.1	8	27.4	27.4	89	1.66667	14.143	17.3968		4.08333	15.3889	17	17	15	15.4	15.2	76	19	14	15.4	21	16	119	2.83333	14.1	0.08125	-0.0892667	0.869191	-0.0892667	0.869191	-0.0679975	0.741476	-0.107143	0.854121	0.350694	Tue	40015
440			5.56111	10.5	6.97222	7.2	6.97222	97.0556	74.3889		0.2	8	18.5	18.5	79	0.666667	7.31429	8.50575		2.43889	8.16667	8	10	7	7.9	8.1	77	17	13	8.7	20	16	89	3.83333	8.4	-0.03125	-0.0674078	0.365143	#VALUE!	#VALUE!	0.00559185	0.0182017	0.025	0.134011	0.360417	Tue	40015
441			3.83889	13.6111	4.92778	7.2	4.92778	99.0556	85.1667											3.76111	15.9	15	22	15	17.6	17.3	78	17	12	18.2	19	14	101	3.16667	13.9	0.264286	-0.400177	0.85527	-0.400177	0.85527	-0.261952	0.71087	-0.0523904	0.0933515	0.384722	Tue	40015
442			4.17222	14.7222	14.8167	16	14.8167	98.9444	70		0.3	8	21.2	21.2	61	0.833333	13.1513	11.9437		3.82778	13.0625	15	16	12	18.3	17.7	77	18	13	18.3	20	15	82	2.5	14	0.286667	-0.260418	0.946963	-0.260418	0.946963	-0.287826	0.936713	-0.214855	0.964611	0.41875	Tue	40015
443			4.61111	12.5556	10.7944	11.3	10.7944	98.9444	70.8889											2.78889	6	6	7	7	12.6	12.6	77	18	13	12.6	18	13	85	3.5	10.7	0.146154	-0.124462	0.926461	-0.124462	0.926461	-0.141418	0.903469	-0.17117	0.846603	0.453472	Tue	40015
444			4.60556	5.5	6.3	7.7	6.3	98.1111	57.8333		0	8.2	18.2	18.2	62	1.16667	10.5339	13.8403																												Tue	40015
445			5.86111	11.8889	8.62222	10.4	8.62222	93.8889	81.1667		0.3	8	19.7	19.7	77	1.5	11.5501	12.5079		2.13889	12.3226	12	16	15	17	16.9	77	18	13	17	20	15	106	5	12.4	0.306667	-0.267411	0.893457	-0.267411	0.893457	-0.292513	0.904759	-0.348872	0.904971	0.377778	Wed	40016
446			5.08889	1.33333	5.92778	6.7	5.92778	95.3889	68.4444		0.3	7.9	24.2	24.2	63	1.5	5.52101	8.3737		2.81111	3.29412	4	4	4	12.5	12.2	77	18	13	12.5	19	14	81	2.66667	9	0.25	-0.272527	0.816148	-0.272527	0.816148	-0.175856	0.589055	-0.0457143	0.685714	0.416667	Wed	40016
447			5.09444	11.9444	5.69444	6.5	5.69444	98	89.7778		0.9	8.4	12.7	12.7	75	0.833333	12.2635	13.5829		3.30556	13.7143	19	19	18	15.1	15	77	18	13	15.1	20	15	90	3.33333	11	0.273333	-0.279366	0.969132	-0.279366	0.969132	-0.263019	0.951651	-0.20367	0.962014	0.295833	Thu	40017
448			5.33889	11.1111	6.76111	7.1	6.76111	97.1667	76.2222		0	8.3	12.6	12.6	84	0.333333	10.7264	10.08																												Thu	40017
449			4.32222	11.5	16.6389	17.9	16.6389	96.0556	61.3333																																					Thu	40017
450			4.47778	11.8889	13.1389	14.3	13.1389	98.1667	78.6111											3.62222	10.8333	13	14	12	21	20.5	79	16	11	21	22	17	104	2.83333	19.2	0.105882	-0.263641	0.692252	-0.263641	0.692252	-0.070555	0.524693	-0.0276842	0.267682	0.447917	Thu	40017
451			4.37778	9.88889	9.55556	10.3	9.55556	98.1111	95.3333		0.4	8.1	20.7	20.7	88	1.16667	10.7244	13.6634		3.72222	12.24	13	20	11	13.7	13.6	78	17	12	14	19	14	106	4	10.4	0.235714	-0.32814	0.921246	-0.32814	0.921246	-0.28791	0.8094	-0.214246	0.554502	0.356944	Fri	40018
452			4.3	19.8333	7.76667	8.5	7.76667	99.4444	88.9444		0.1	7.9	22.8	22.8	91	1.5	19.2758	21.5094		3.6	18.8421	19	23	21	11.1	11.6	76	19	14	11.7	21	16	104	3	8.7	0.15	-0.168598	0.683352	-0.168598	0.683352	-0.149453	0.529062	0.0433962	0.587125	0.417361	Fri	40018
453			5.08889	14.2222	9.5	10.2	9.5	98.4444	64.6667		0.2	8.2	13.9	13.9	62	0.5	11.2759	12.2467		3.11111	13.5625	15	17	14	16.3	14.9	79	16	11	16.3	22	17	81	2.5	12.8	0.205882	-0.273159	0.891406	-0.273159	0.891406	-0.182017	0.934409	-0.151598	0.931398	0.440972	Fri	40018
454			4.94444	17.9444	11.1944	12.3	11.1944	95.0556	65		1	8	24.8	24.8	76	1.16667	15.205	15.356		3.05556	18	17	23	17	21.7	21.6	79	16	11	21.9	18	13	93	4	12.9	0.676923	-0.57147	0.73686	-0.57147	0.73686	-0.753259	0.893128	-0.377027	0.714691	0.460417	Fri	40018
455			4.76111	11.2778	10.6167	12.6	10.6167	96.0556	88.6111		0.5	8	27	27	73	1	12.3707	13.1068		3.23889	11.8333	20	20	16	26	25.4	80	15	10	26	20	15	95	1.83333	16.4	0.64	-0.634129	0.952035	-0.634129	0.952035	-0.656649	0.92323	-0.62449	0.855304	0.485417	Fri	40018
456			4.72222	9.94444	7.77778	8.3	7.77778	99	75.4444		0.2	8	16.8	17.2	94	2	12.6494	15.3425																												Mon	40021
457			4.12778	20.5556	10.4167	10.7	10.4167	96.2778	78		0.3	8	17.6	17.6	74	0.833333	23.242	21.2048		3.87222	22.25	29	29	25	21.2	19.5	78	17	12	21.2	22	17	95	3.16667	15.5	0.335294	-0.323229	0.987883	-0.323229	0.987883	-0.341104	0.98806	-0.349462	0.976012	0.296528	Tue	40022
458			5.2	11.5556	9.05	10.1	9.05	98.1111	74.7222		1	8.3	16.1	16.1	73	0.833333	7.8823	7.13969		3.1	12.3125	16	20	14	25.7	23.9	78	17	12	25.7	20	15	105	2.5	20.1	0.373333	-0.590909	0.869798	-0.590909	0.869798	-0.336787	0.97414	-0.309783	0.956016	0.3375	Tue	40022
459			5.13889	17.5556	8.18333	10.1	8.18333	95.5556	75.1111											3.26111	16.6071	17	19	18	16	16.2	76	19	14	16.2	20	15	90	4.5	13.2	0.186667	-0.272519	0.95656	-0.272519	0.95656	-0.209104	0.963703	-0.216129	0.931351	0.434028	Tue	40022
460			4.3	19.2778	15.7111	17.6	15.7111	94.7222	84.8889		1	7.8	25.8	25.8	78	0.833333	17.4655	18.2979		3.5	14.6923	17	17	16	25.6	24.3	76	18	14	25.6	20	16	89	4.16667	18.6	0.4375	-0.598902	0.929346	#VALUE!	#VALUE!	-0.449579	0.96843	-0.524422	0.973865	0.490278	Tue	40022
461			4	20.7778	9.12222	11.2	9.12222	98.1667	65.2778		0.4	7.8	25.1	25.1	71	1.83333	15.6351	17.1331		3.8	18.56	20	22	20	12.2	11.8	77	18	13	12.2	20	15	84	4	10.7	0.1	-0.0728374	0.707865	-0.0728374	0.707865	-0.107952	0.793948	-0.0561122	0.628457	0.333333	Wed	40023
462			4.66111	14.8889	8.68333	8.9	8.68333	97	66.7778		0.4	8	18	18	76	1.5	13.5231	15.6522		3.33889	15.2222	15	17	16	12.3	11.9	77	17	13	12.3	18	14	87	4.33333	10.9	0.1	-0.152929	0.842297	#VALUE!	#VALUE!	-0.0795171	0.851017	-0.0763636	0.66449	0.34375	Wed	40023
463			4.31111	12.0556	12.6389	14.5	12.6389	98.5	64.7778																																					Wed	40023
464			5.48333	15	13.1611	14.2	13.1611	97.9444	90.8889		0.7	8.2	20.3	20.3	75	0.666667	12.5612	13.5333		2.71667	11.9412	15	15	11	21.7	21	79	16	11	21.7	22	17	104	2.66667	16.9	0.282353	-0.379449	0.875824	-0.379449	0.875824	-0.242308	0.790249	-0.120492	0.9091	0.431944	Wed	40023
465			4.85556	14.2778	7.82778	9.6	7.82778	99.2778	79.1111		0.1	8.1	13	13	78	0.666667	13.5185	14.5251		3.24444	10.9524	11	13	11	10.8	10.6	76	19	14	10.8	20	15	96	3.33333	9.1	0.113333	-0.116329	0.958339	-0.116329	0.958339	-0.109024	0.9446	-0.109027	0.920005	0.474306	Wed	40023
466			4.96471	9.88235	9.14118	9.9	9.14118	99	57.7647		0.2	8	21.7	21.7	56	0.666667	11.5201	11.8256		3.03529	10.25	14	15	14	28.3	27.6	77	18	13	28.3	20	15	69	2.5	20.7	0.506667	-0.49219	0.986926	-0.49219	0.986926	-0.470574	0.976226	-0.369328	0.987345	0.416667	Thu	40024
467			5.06111	4.22222	6.1	7	6.1	96.9444	87.4444		0.4	8.2	13.4	13.4	88	1.66667	5.79937	8.12121		3.13889	4.25	5	5	5	13.9	13.4	76	19	14	13.9	21	16	101	3.16667	10.7	0.2	-0.257856	0.92044	-0.257856	0.92044	-0.214448	0.798633	-0.102941	0.680412	0.428472	Thu	40024
468			7.49167	0	10.725	16.3	10.725	99.3333	86.5833											-7.49167	17.3571	25	25	13	17.5	16.6	78	17	12	17.8	20	15	111	2.16667	15.1	0.16	-0.0326196	0.0514955	-0.0326196	0.0514955	-0.164771	0.833325	-0.226744	0.851929	0.422917	Tue	40029
469			4.33889	14.5	10.0556	12.4	10.0556	99.3889	84.4444		0.1	7.8	16.6	16.6	84	1.5	11.4901	11.9424		3.46111	10.4211	11	12	10	11.7	11.4	76	19	14	11.7	20	15	100	3	9.8	0.126667	-0.115321	0.930732	-0.115321	0.930732	-0.107781	0.95705	-0.0979112	0.956164	0.385417	Wed	40030
470			4.53889	11.2222	7.92222	8.7	7.92222	97.9444	85.6111		0	8.1	18.9	18.9	95	1	10.2913	15.4286																												Wed	40030
471			4.34444	22.4444	8.3	9	8.3	98.6667	63.6111																																					Wed	40030
472			4.35556	10.3889	9.00556	9.6	9.00556	98	88.9444		0.2	8	26.1	26.1	89	1.5	12.0478	14.3802		3.64444	10.3	10	12	10	15.9	15	77	18	13	15.9	23	18	99	3.16667	12.5	0.188889	-0.22247	0.954188	-0.22247	0.954188	-0.188647	0.984285	-0.166441	0.98479	0.457639	Thu	40031
473			4.08333	20.5556	10.0667	10.9	10.0667	97.1667	70.6111																																					Thu	40031
474			4.61111	10.9444	9.86111	10.8	9.86111	98.4444	92.2778		0.2	8.2	18.4	18.4	83	0.833333	10.4853	16.3556		3.58889	9.70833	16	17	8	10.3	10.8	80	15	10	10.9	16	11	110	3.83333	9.3	0.0909091	-0.0648489	0.218936	-0.0648489	0.218936	-0.169403	0.740027	-0.157	0.485217	0.375694	Tue	40036
475			4.59444	15.1667	8.28889	9.8	8.28889	96.8333	75.5556		0.3	8	16.2	16.2	79	2	13.1882	12.1805		3.40556	12.8649	13	18	12	12.3	11.7	78	17	12	12.3	18	13	89	6	10.8	0.115385	-0.194329	0.724027	-0.194329	0.724027	-0.0608183	0.472108	-0.0949827	0.467254	0.416667	Tue	40036
476			4.66667	16.7222	9.57222	10	9.57222	95.3889	60.3889											3.13333	11.9	12	16	13	17.4	17.1	77	18	13	17.4	16	11	68	4.83333	12.1	0.481818	-0.407238	0.943278	-0.407238	0.943278	-0.428267	0.94573	-0.476298	0.890793	0.438889	Tue	40036
477			4.75556	14.3889	11.4833	11.9	11.4833	97.1111	94.7778											3.24444	18.5	19	22	18	22.6	21.3	79	16	11	22.6	22	17	127	2.83333	19	0.211765	-0.157009	0.754633	-0.157009	0.754633	-0.222345	0.910119	-0.252947	0.933977	0.479167	Tue	40036
478			0.0888889	0	0	0	0	#DIV/0!	#DIV/0!		1.9	8.1	29	29	77	0.666667	12.1493	12.8603																												Thu	40066
479			5.47059	8.76471	7.14706	8.1	7.14706	98.4118	81.4706		0.1	8.2	13.9	13.9	83	1	8.10811	8.01153		2.72941	7.2	7	8	6	8.1	7.9	80	15	10	9.9	20	15	101	2.33333	9.7	-0.106667	0.0616873	0.346673	0.0616873	0.346673	0.131432	0.712249	0.0839623	0.59543	0.453472	Thu	40066
480			4.83529	19.7059	10.0059	11.1	10.0059	94.1765	81.4706		0.8	7.9	15.2	16.1	97	0.833333	19.7691	27.6364		3.06471	15.1053	19	22	18	15.2	14.4	78	17	12	15.2	22	17	113	3	9.4	0.341176	-0.361061	0.943848	-0.361061	0.943848	-0.383865	0.946169	-0.419652	0.918385	0.46875	Thu	40066
481			4.78889	8.55556	12.9167	14.3	12.9167	96.5556	73.6111											3.51111	6.2	6	8	6	13.8	14.4	78	17	12	16.8	23	18	84	3.16667	16.2	-0.133333	0.0825274	0.536925	0.0825274	0.536925	0.103292	0.859437	0.0741697	0.82063	0.421528	Thu	40073
482			4.03333	8.22222	12.0667	15.3	12.0667	98.6111	86.2222		0	7.9	13.9	16.2	76	1	6.19405	6.21924		3.86667	6.05263	7	8	6	18.8	19.3	77	18	13	19.5	22	17	95	3	17.8	0.0588235	-0.0237809	0.0524813	-0.0237809	0.0524813	-0.101322	0.463984	-0.0928105	0.228125	0.549306	Fri	40074
483			4.51111	16.3333	12.4	13.1	12.4	89.2778	73.8889		0.2	7.6	29.9	29.9	87	2.33333	15.7913	18.012																												Fri	40074
484			4.81667	6.44444	8.32778	9.8	8.32778	97.6111	84.5											2.98333	5	5	6	5	17.6	18.1	78	17	12	18.5	20	15	103	2.66667	14.4	0.213333	-0.411064	0.738732	-0.411064	0.738732	-0.210086	0.407761	0.0568323	0.666687	0.536806	Fri	40074
485			3.16667	21.9444	24.4333	27.6	24.4333	100	80.6667		0.1	7.8	41.5	41.5	85	1.66667	14.8862	17.2917																												Fri	40074
486			4.35	10.6667	11.2111	12	11.2111	98.9444	82		-0.1	8	29.2	29.2	78	0.666667	12.4873	12.7511		3.65	14.6471	14	23	14	27.8	35.3	76	19	14	38.7	21	16	106	2.66667	30	-0.1375	-0.316179	0.24918	-0.316179	0.24918	-0.0827596	0.0137186	0.648985	0.667144	0.6	Fri	40074
487			5.60556	8.77778	9.99444	10.8	9.99444	95.1111	81.8333		1.1	8.1	18.3	18.3	84	1	7.07922	5.94156		2.49444	4.64	6	6	6	18.6	16	75	19	15	18.6	20	16	95	4	13.1	0.34375	-0.408772	0.817057	#N/A	#N/A	-0.243413	0.758581	-0.335191	0.757084	0.614583	Fri	40074
488			4.82222	13.7222	16.7	23.8	16.7	95.7778	81.7222		0.4	8.1	28.8	28.8	98	0.333333	14.735	14.0146		3.27778	12.9444	14	19	14	21.2	19.3	76	19	14	21.2	21	16	104	2.83333	17.4	0.2375	-0.127705	0.391191	-0.127705	0.391191	-0.243624	0.673923	-0.410824	0.947178	0.584028	Fri	40074
489			5.35	11.7778	11.3889	13.7	11.3889	95.0556	70.9444		0.7	8	24.4	25.2	69	1.5	11.8741	17.554		2.65	8.51724	9	12	10	17.4	16.4	76	19	14	17.4	20	15	83	4.66667	12.8	0.306667	-0.231433	0.729656	-0.231433	0.729656	-0.178023	0.593841	-0.212126	0.503151	0.414583	Mon	40077
490			3.81667	10.3889	9.78333	13.5	9.78333	94.1111	71.3889																																					Thu	40080
491			3.93889	10.8333	10.6278	13.1	10.6278	98	75.2222		0.3	7.9	16	16	71	2.16667	7.12026	7.25624																												Tue	40085
492			5.08333	8.16667	7.59444	8.1	7.59444	97.5556	81.7222		0.3	7.8	13.9	14.5	149	1.66667	12.2648	10.9449		2.71667	10.963	11	18	13	12.4	11.8	76	19	14	12.4	21	16	96	4.33333	9.1	0.20625	-0.245093	0.816038	-0.245093	0.816038	-0.18147	0.765269	-0.0914319	0.728277	0.468056	Tue	40085
493			5.01111	18.0556	13.1333	14.7	13.1333	98.6667	70.1667		0.3	7.8	27.9	27.9	63	1.33333	13.4063	16.4118		2.78889	12.4286	15	15	13	17	16.5	78	17	12	17	20	15	92	2.16667	14.4	0.173333	-0.210651	0.866687	-0.210651	0.866687	-0.129398	0.86137	-0.108882	0.874752	0.404861	Thu	40087
494			5.35	10.1667	7.11667	7.8	7.11667	95.4167	65.5833		1.1	8.1	17.3	17.3	64	1.33333	11.6145	13.5686																												Thu	40087
495			5.08889	11.1667	6.19444	7.7	6.19444	99.6667	68.1111		0.5	7.8	15.4	15.4	77	1.16667	15.0519	18.6667		2.71111	10.5	12	14	13	11.5	11.1	80	15	10	11.5	17	12	87	2.16667	8.9	0.216667	-0.15792	0.82016	-0.15792	0.82016	-0.236719	0.974535	-0.27	0.98248	0.505556	Fri	40095
496			4.56111	17.3889	13.5889	15.5	13.5889	97.1111	69.9444		0.8	7.8	26.9	26.9	74	1.5	15.4774	16.9182		3.23889	13.0455	13	16	14	20.5	19.2	77	18	13	20.5	20	15	88	3.5	14	0.433333	-0.458209	0.970084	-0.458209	0.970084	-0.419853	0.931255	-0.30301	0.916618	0.345139	Wed	40100
497			5.39444	10.0556	9.85556	10.7	9.85556	97.3889	90.8333											2.10556	9.16	9	13	9	13.8	12.9	77	18	13	13.8	21	16	86	4	9.4	0.275	-0.215274	0.91729	-0.215274	0.91729	-0.271495	0.965649	-0.241157	0.971047	0.420833	Thu	40101
498			4.47059	8.76471	10.6882	12.5	10.6882	97.7059	65.7059																																					Thu	40101
499			5.11111	19.0556	10.4667	11.2	10.4667	96.2778	82.2778																																					Fri	40102
500			4.5125	14	2.5125	4	2.5125	100	73.25		0.1	7.8	16.1	16.1	77	1	13.8308	14.9074																												Fri	40102
501			4.19444	8.77778	9.84444	11	9.84444	99	77.4444		0.3	7.8	22.7	22.7	99	1.33333	13.0554	13.5119		3.60556	7.15	9	9	7	10.2	9.4	77	18	13	10.9	20	15	100	3.16667	10.9	-0.0466667	-0.040082	0.145575	-0.040082	0.145575	0.0605105	0.288247	-0.00319149	0.000943962	0.547222	Fri	40102
502			5.32778	12.6111	10.6389	11.7	10.6389	98.6667	75.8333		0.1	8.2	15.8	15.8	77	0.833333	10.4725	11.4493																												Wed	40107
503			4.65	15.1111	7.8	8.4	7.8	97.2778	81.1667		0	7.6	15.6	15.7	80	1.33333	25.7749	61.1765																												Wed	40107
504			4.36111	16.4444	11.2444	13	11.2444	98.8333	76.3889		0.1	7.7	26.4	26.4	80	1.16667	15.3339	16.7089		3.33889	14.7333	15	24	15	17.3	17.3	77	18	13	17.4	22	17	97	2.33333	13.7	0.211765	-0.209179	0.596064	-0.209179	0.596064	-0.30959	0.757298	-0.176344	0.693868	0.640278	Wed	40107
505			4.44444	15.9444	8.88889	9.9	8.88889	96.8333	77.6667		0.4	8.2	17.8	17.8	75	1	15.3627	19.0374		3.75556	16.8276	18	21	14	16	16	77	18	13	16.2	20	15	87	4.66667	14	0.133333	-0.0944238	0.203981	-0.0944238	0.203981	-0.131391	0.139399	-0.408589	0.454642	0.609028	Thu	40108
506			4.88333	8.66667	10.8	12.5	10.8	96.6667	82.5556		0.6	8	24.3	24.3	71	1.33333	11.0749	10.8725		3.11667	12.1538	14	14	13	25.9	24.8	76	19	14	25.9	21	16	85	2	19.5	0.4	-0.398914	0.954643	-0.398914	0.954643	-0.338845	0.958828	-0.312741	0.97765	0.410417	Wed	40114
507			5.04444	13.5556	8.55556	9.5	8.55556	98.2778	86.2778		0.3	8	16.8	16.8	89	15.8333	11.63	11.7895		2.95556	12.9375	13	17	13	13.9	13.6	78	17	12	13.9	20	15	107	2.5	10.9	0.2	-0.184908	0.931062	-0.184908	0.931062	-0.20162	0.891925	-0.245455	0.873652	0.468056	Wed	40114
508			5.77222	9.83333	8.36667	9.7	8.36667	96.3889	65.2222		0.5	7.9	16.4	16.4	62	1.33333	6.65989	7.37079		2.12778	5	5	6	5	11.5	9.9	78	17	12	11.5	25	20	82	3.33333	10.3	0.06	-0.104682	0.704314	-0.104682	0.704314	-0.0435998	0.352046	-0.0779048	0.603848	0.472917	Mon	40119
509			5.2	11	9.65	10.8	9.65	96.4444	60.7222		0.8	8	17.5	17.5	55	0.833333	7.90975	6.1296		2.8	10.4815	9	15	11	16.9	16.6	76	19	14	16.9	21	16	76	4.33333	11.4	0.34375	-0.350139	0.943808	-0.350139	0.943808	-0.302744	0.888146	-0.230561	0.859283	0.486111	Mon	40119
510			4.86667	17	8.7	9.6	8.7	98	72.7778		1.6	7.8	11.9	11.9	73	1	14.1099	56.6667		2.93333	12.2353	21	21	11	14.8	14.7	77	18	13	15.4	22	17	93	5.5	9.8	0.294118	-0.392906	0.915033	-0.392906	0.915033	-0.29541	0.829258	-0.19349	0.817453	0.377778	Fri	40123
511			1.97222	1.44444	0.0944444	0.2	0.0944444	96.6111	92.6111																																					Fri	40123
512			4.67222	10.7222	5.88333	6.2	5.88333	94.8889	72.7778		0.6	7.6	12.7	12.7	77	2.66667	10.0034	12.7638		2.92778	8.21622	9	10	8	8.9	8.7	76	19	14	8.9	21	16	82	6	6.7	0.1375	-0.192835	0.829032	-0.192835	0.829032	-0.133825	0.942901	-0.10125	0.932844	0.463194	Thu	40136
513			5.38889	13.5	8.95	9.9	8.95	98.1667	101.944		0.8	7.7	18.1	18.4	91	0.833333	15.081	18.5641																												Fri	40137
514			5.33333	7.22222	9.39444	10.6	9.39444	97.5556	58.0556		-3.6	7.7	16.7	16.7	62	0.833333	9.95159	9.91098																												Fri	40137
515			3.47222	14.1667	16.1111	17.7	16.1111	96	86.7222		0.2	7.9	21.7	23	73	1	11.2231	9.53846																												Tue	40148
516			1.45556	0	0.0666667	0.3	0.0666667	93.1667	92.1111		0	7.8	10.6	11.4	80	2.66667	10.7847	12.3977																												Wed	40149
517			4.81667	11.0556	11.3278	12.6	11.3278	95.8889	84.8333		0.2	7.8	22.6	22.6	85	1.33333	10.3461	15.1678		2.98333	8.66667	10	11	9	21	19.6	76	19	14	21	20	15	109	3.83333	14.9	0.406667	-0.113264	0.1906	-0.113264	0.1906	-0.36852	0.925695	-0.439634	0.906037	0.461806	Thu	40150
518			4.56471	12.1176	4.61176	8.1	4.61176	99.3529	46.7647		-0.1	8.5	12	12	56	2	8.00129	9.0566		3.93529	14.8	18	21	20	18.1	18	78	18	12	18.1	21	15	73	3.16667	14.4	0.246667	-0.207558	0.742505	-0.207558	0.742505	-0.298537	0.826069	-0.26729	0.90227	0.505556	Thu	40150
519			5.38333	15.8333	14.2667	15.1	14.2667	94.4444	73.5		0.3	7.7	18.8	19	75	0.833333	8.52657	10.1897		2.31667	9.52381	9	16	7	14.6	14.8	77	17	13	15.2	18	14	88	3.33333	13.9	0.05	-0.0888568	0.511202	#VALUE!	#VALUE!	-0.0732602	0.643244	-0.060181	0.388547	0.567361	Thu	40150
520			5.16111	14.2778	11.3389	12.7	11.3389	96.9444	79.2778		0.8	7.8	19.8	19.8	80	1	11.285	12.6518		2.63889	12.1176	12	15	11	18.8	19	77	18	13	19	21	16	106	2.66667	14	0.3	-0.385483	0.957427	-0.385483	0.957427	-0.329878	0.940572	-0.274396	0.873638	0.421528	Fri	40151
521			4.44444	16.2222	10.4889	11.3	10.4889	98	74.5556		0.4	7.7	28.9	28.9	86	1.33333	13.5991	17.7301		3.25556	11.8	20	20	20	21.5	20.8	77	18	13	21.5	20	15	97	3.16667	14.6	0.46	-0.445205	0.99334	-0.445205	0.99334	-0.448409	0.993799	-0.433555	0.990219	0.48125	Fri	40151
522			5.39444	11.6667	7.6	8.2	7.6	99.5	79.1667		0.6	8	10.3	10.3	83	0.833333	11.8354	16.2205																												Fri	40151
523			5.05	12.6111	9.97778	10.6	9.97778	95.7778	80.0556		0.7	7.7	21.7	21.7	79	1.16667	11.3522	12.2599		2.65	12.0333	14	15	12	17.3	16	76	19	14	17.3	20	15	107	4.83333	11.5	0.386667	-0.336389	0.952484	-0.336389	0.952484	-0.342157	0.927063	-0.424376	0.941678	0.448611	Tue	40155
524			4.77778	15.8333	7.03333	7.6	7.03333	96.4444	89.1111		0.4	7.7	17.6	17.6	79	1.33333	12.4499	12.3509		2.92222	15.4375	14	21	14	10.5	10.3	77	18	13	10.6	22	17	95	5.16667	9.6	0.0529412	-0.116354	0.792678	-0.116354	0.792678	-0.0847376	0.727807	-0.0515385	0.431635	0.419444	Wed	40156
525			5.58333	5.61111	4.64444	5.7	4.64444	94.0556	98.8889		1	8	16.4	16.4	93	1.16667	4.44002	4.65909		2.41667	4.47059	6	7	7	20.2	19.6	76	16	14	20.2	18	16	109	2.66667	11.8	0.525	-0.623643	0.917356	#N/A	#N/A	-0.511767	0.909397	-0.392252	0.917747	0.48125	Wed	40156
526			5.3	13.8333	9.45556	10.3	9.45556	97	71.8889		0.2	8.1	13.3	13.3	71	1.33333	8.64818	10.5138		2.8	12.619	11	22	14	12	11.8	78	18	12	12	21	15	88	3.33333	10.1	0.126667	-0.172859	0.776563	-0.172859	0.776563	-0.132838	0.854333	-0.0718241	0.780158	0.525694	Thu	40157
527			4.70556	15.2222	4.37778	6.5	4.37778	99.4444	78.1111																																					Mon	40161
528			4.73529	11.7059	8.34118	10.1	8.34118	94.7647	73.1765		0	7.7	20.1	20.1	78	1.33333	7.31904	7.71593																												Mon	40161
529			4.63846	12.7692	8.80769	9.7	8.80769	97.8462	72.1538		0.2	7.7	14.7	14.7	81	1.33333	10.3165	9.45338		3.06154	12.1176	11	20	9	11.7	12	78	17	12	12	20	15	91	2.66667	10.4	0.0866667	-0.144177	0.810183	-0.144177	0.810183	-0.0906404	0.882036	-0.0873437	0.728734	0.552778	Wed	40163
530			5.42778	15.4444	10.1889	10.5	10.1889	98.6111	54.7222		0.2	7.9	18.8	18.8	54	1.33333	10.9897	10.7736		2.47222	13.8333	14	18	15	21	19.9	77	18	13	21	22	17	75	2.83333	14.2	0.4	-0.330921	0.832167	-0.330921	0.832167	-0.45138	0.952591	-0.401967	0.970213	0.481944	Thu	40185
531			4.59444	14.2778	11.0056	11.7	11.0056	99.1111	58.2778		0.2	7.8	18.6	18.6	57	1	10.1269	11.6614		3.20556	10.0526	11	12	9	13.3	14.5	78	17	12	15.5	16	11	79	3	12.8	0.0454545	-0.167486	0.793011	-0.167486	0.793011	-0.129201	0.549949	-0.0460784	0.0379723	0.495139	Thu	40185
532			4.90556	9.61111	9.51667	12.3	9.51667	95.4444	79.3889		0.4	7.7	20.7	21	75	2.16667	9.9194	9.69555		2.79444	10.5517	11	15	11	24.9	22.8	76	19	14	24.9	20	15	93	4.66667	18.3	0.44	-0.367323	0.81025	-0.367323	0.81025	-0.485677	0.820112	-0.652212	0.886558	0.46875	Fri	40200
533			4.33333	21.6111	9.75	10.4	9.75	98.3333	88.9444		0	7.7	17.6	17.6	101	1.16667	17.2965	21.3333																												Mon	40210
534			4.35556	26	13.0333	15.6	13.0333	99.3333	95.5556																																					Mon	40210
535			4.82941	12.6471	6.57059	7.4	6.57059	98	78		0.1	7.7	20.1	20.1	83	3.33333	14.5761	17.5546		2.87059	16.6522	18	26	15	13.3	13.1	79	16	11	13.3	20	15	96	3.66667	10.7	0.173333	-0.174281	0.812003	-0.174281	0.812003	-0.201745	0.867982	-0.175	0.733071	0.430556	Mon	40217
536			0	0	0	0	0	0	0																																					0	0
537			4.83889	11.6667	14.4389	15.7	14.4389	96.5556	64		1.1	7.9	20.2	20.2	58	0.833333	13.3836	15.4198		3.06111	12.8	15	16	13	23.2	22.2	76	19	14	23.2	21	16	82	3.16667	16.9	0.39375	-0.512731	0.946805	-0.512731	0.946805	-0.391886	0.956284	-0.339325	0.932727	0.503472	Mon	40238
538			0	0	0	0	0	0	0																																					0	0
539			4.48333	25.1111	10.9222	11.9	10.9222	98	107.167		0.3	7.7	28.3	28.3	119	1	24.4745	32.907		3.21667	26.5	31	54	27	15	14.1	77	18	13	15	20	15	130	2.83333	12.6	0.16	-0.231043	0.850975	-0.231043	0.850975	-0.158807	0.925591	-0.159661	0.864004	0.53125	Mon	40273
540			4.52222	15.2222	6.17222	7.9	6.17222	98.5556	100.889																																					Mon	40273
541			5.12778	10	10.0722	11.2	10.0722	97.0556	71.6111		0.4	7.8	23.3	23.3	71	1.83333	9.74417	12.1354		2.67222	9.65517	9	14	10	15.3	14.8	76	19	14	16.3	21	16	94	4.66667	13.2	0.13125	-0.271492	0.733379	-0.271492	0.733379	-0.144305	0.398309	0.0538082	0.163308	0.420833	Fri	40277
542			4.56111	9.66667	8.45	9.2	8.45	98.2778	92.7222											2.23889	9.57143	15	15	13	13.5	13.1	77	18	13	13.5	20	15	108	3.33333	10.4	0.206667	-0.194285	0.739731	-0.194285	0.739731	-0.215697	0.800107	-0.134483	0.577059	0.536806	Mon	40280
543			4.83333	8.55556	8.56111	10.1	8.56111	97.8889	83.2222		0.5	7.7	17.3	17.3	86	1.16667	11.4356	11.6498		2.86667	8.68182	11	12	11	15.1	14.1	78	17	12	15.1	22	17	97	3.5	11.3	0.223529	-0.306246	0.864846	-0.306246	0.864846	-0.263002	0.837173	-0.26413	0.828622	0.549306	Mon	40280
544			5.61111	12.5	8.72778	9.1	8.72778	97	94		0.7	7.9	9.9	9.9	89	0.666667	11.6449	10.9392		2.28889	11.4	14	15	15	11.7	11.3	77	18	13	11.7	19	14	101	4	9.1	0.185714	-0.296048	0.799439	-0.296048	0.799439	-0.158144	0.907365	-0.116935	0.815175	0.578472	Tue	40288
545			4.97778	12.6667	8.60556	9.4	8.60556	97.7778	91.0556											2.22222	15.32	11	44	17	21.3	21.1	77	18	13	21.3	19	14	115	4	12.7	0.614286	-0.496275	0.856137	-0.496275	0.856137	-0.626803	0.934027	-0.466497	0.959873	0.646528	Tue	40288
546			4.08333	20.5	6.3	7.4	6.3	96.9444	87.5											3.21667	19.75	28	28	28	10.3	10	78	16	12	10.3	18	14	106	3.16667	7.9	0.171429	-0.112603	0.815282	#VALUE!	#VALUE!	-0.142772	0.904962	-0.172619	0.845957	0.659722	Tue	40288
547			3.71667	24.3889	9.48333	10.8	9.48333	97.9444	116.889											2.68333	24.0417	24	28	26	15.9	15.3	76	19	14	15.9	21	16	130	3.83333	11.9	0.25	-0.266167	0.909317	-0.266167	0.909317	-0.230621	0.89118	-0.148805	0.960462	0.631944	Mon	40294
548			4.72778	21.2222	9.62778	11.2	9.62778	98.8333	75.7222		0.2	7.7	30.1	30.1	84	0.833333	42.8773	63.3684		2.97222	22.3636	16	29	21	13.1	13.7	77	18	13	13.7	16	11	109	3.5	12	0.1	-0.136671	0.672754	-0.136671	0.672754	-0.0648553	0.345958	-0.0452703	0.165067	0.430556	Sat	40299
549			3.81429	18.5714	12.4857	14.4	12.4857	99.7143	107.286		0	7.8	29.3	29.3	113	0.5	35.0424	41.8571																												Sat	40299
550			5.08889	4.55556	8.95	10.2	8.95	100	89.6667		0.5	7.7	29.3	29.3	91	2.33333	8.5082	12.8509		2.61111	5.55	7	7	6	20.7	19.7	77	18	13	20.7	21	16	96	3.16667	13.7	0.4375	-0.456064	0.967229	-0.456064	0.967229	-0.467986	0.933772	-0.555682	0.947449	0.380556	Wed	40303
551			4.95556	9.44444	6.75	8.2	6.75	97.9444	81		0.5	7.7	28.6	28.6	93	1.16667	13.862	16.0674		2.74444	9.625	14	14	11	12.9	12.9	78	17	12	13.1	20	15	100	3.83333	12.3	0.04	-0.0769201	0.310288	-0.0769201	0.310288	-0.024031	0.0231377	-0.178322	0.814155	0.64375	Mon	40308
552			4.34444	19	7.51667	10.6	7.51667	97.8333	83.7222		0.7	7.7	37.3	37.3	93	1	24.2227	27.029		3.35556	20.0714	27	27	26	17.8	16.7	76	19	14	17.8	21	16	106	4.5	12.7	0.31875	-0.263788	0.837204	-0.263788	0.837204	-0.362233	0.943858	-0.406058	0.98167	0.657639	Mon	40308
553			4.99412	9.94118	7.22941	8.9	7.22941	97.2353	75.5294		0.8	7.8	23.2	23.2	91	1.5	14.4312	16.6308		2.80588	10.1739	13	13	12	16.2	16.6	78	17	12	16.6	20	15	100	3.66667	14	0.146667	-0.222349	0.643591	-0.222349	0.643591	-0.145924	0.716776	-0.105351	0.590915	0.353472	Wed	40310
554			4.48889	11.9444	9.67222	10.9	9.67222	97	67.9444		1.1	7.8	26.6	26.6	77	2	13.3897	14.2627		3.31111	11.5676	11	15	12	17.5	17.2	76	19	14	17.5	21	16	84	6	13.3	0.2625	-0.320695	0.856931	-0.320695	0.856931	-0.233528	0.763378	-0.376912	0.832156	0.384722	Tue	40344
555			5.30556	11.0556	6.58889	8	6.58889	98.1667	69.0556																																					Thu	40367
556			5.4	7.27778	9.30556	11	9.30556	99.2778	67.6667		-3.6	8.1	16.1	17.9	72	1	9.29534	12.0149		2.7	7.33333	5	11	5	23.8	23.8	82	13	8	23.8	15	10	100	1.83333	18.9	0.49	-0.578981	0.96465	-0.578981	0.96465	-0.566372	0.934703	-0.648352	0.878162	0.431944	Fri	40368
557			5.4	8.83333	9.89444	10.3	9.89444	97.1667	72.2778											2.6	8.68421	13	13	13	27.6	26	76	19	14	27.6	21	16	99	3	13.7	0.86875	-0.821731	0.945285	-0.821731	0.945285	-0.822107	0.896225	-0.527565	0.969365	0.444444	Fri	40368
558			5.15556	16.0556	11.5667	12.2	11.5667	97.7222	54.5		0.3	8	19.3	19.8	61	0.666667	12.5503	16.1506		2.84444	7.28571	7	8	8	18.5	17.7	78	17	12	18.5	22	17	88	3.33333	15.2	0.194118	-0.102732	0.436956	-0.102732	0.436956	-0.194244	0.955534	-0.228166	0.965317	0.332639	Thu	40437
559			0	0	0	0	0	0	0																																					0	0
560			4.73333	17.1667	7.67778	10.2	7.67778	99.9444	69.4444		0.2	7.7	18.5	18.5	71	0.833333	14.7555	16.6667																												Fri	40466
561			3.26111	40.5	22.6556	23.9	22.6556	98.7222	80.4444		0.1	7.8	36.6	37	89	1	34.8699	35.1923		4.53889	42.4167	44	47	27	29.5	29.1	78	17	12	29.5	19	14	96	1.83333	28.7	0.0571429	-0.0279367	0.078713	-0.0279367	0.078713	-0.0532716	0.193868	-0.147887	0.617013	0.707639	Mon	40588
562			5.46667	11.7778	8.83333	9.5	8.83333	93.8889	72.6667		0.4	8.4	19.8	19.8	70	1.33333	14.8195	58.2353		2.93333	13.6875	16	16	16	16	15.9	76	19	14	16	21	16	93	2.5	11.6	0.275	-0.329235	0.968047	-0.329235	0.968047	-0.281176	0.973244	-0.309246	0.965017	0.384028	Mon	40749
563			3.04444	12.6111	12.4	14.1	12.4	97.3333	50.2222		0.2	7.6	47.1	47.1	76	2.33333	15.5834	24.0306		4.55556	10.0667	15	15	12	22.4	19.6	79	17	11	22.4	23	17	72	2.33333	13.1	0.547059	-0.554808	0.989477	-0.554808	0.989477	-0.5421	0.993372	-0.531697	0.986668	0.399306	Mon	40749
564			5.49231	13.2308	11.4462	12.5	11.4462	95.0769	78.6923		1	8.4	25	25	78	0.5	16.6598	17.8571		2.90769	12.5	1	17	0	28.2	27.3	76	19	14	28.2	21	16	102	2.5	20	0.5125	-0.420575	0.943779	-0.420575	0.943779	-0.406437	0.891642	-0.334823	0.83059	0.638889	Wed	40891
565			5.11667	14.3333	13.2	13.9	13.2	94.7222	84.7778		0.8	8.3	27.4	27.4	82	1.83333	16.2804	17.125																												Wed	40891
566			5.41111	10.4444	8.70556	9.1	8.70556	96.0556	65.5		0.6	8.4	10.9	10.9	64	1.66667	6.3865	5.70681		2.98889	8.33333	7	10	9	12.9	12.6	76	19	14	12.9	23	18	79	2.83333	9.8	0.172222	-0.199463	0.941557	-0.199463	0.941557	-0.208346	0.906911	-0.247292	0.935213	0.728472	Wed	40891
[truncated: 27 more columns]

## Sheet: genetic data
ID_1	ID_2	father	mother	sex	plink_pheno	rs6850846	rs6831893	rs11730903	rs1540499	rs4861145	rs4861011	Hypoxia_100	Hypoxia 100/bsa	Hyper	Hyper_BSA		rs6850846	rs6831893	rs11730903	rs1540499	rs4861145	rs4861011
11015	HYP25F01	0	0	2	1	TT	TT	GG	TT	TT	CC	0.243434	0.131607	2.07615	1.12243		1	3	3	3	3	1
11017	HYP25H01	0	0	1	1	TT	TT	GG	TT	TT	CC	0.298942	0.147771	NA	NA		1	3	3	3	3	1
11019	HYP25F02	0	0	2	1	TT	TT	GA	TC	TC	CT	0.611944	0.368858	3.97077	2.39344		1	3	2	2	2	2
11021	HYP25H02	0	0	2	1	TA	TC	GA	TC	TT	CC	0.328333	0.172529	2.55587	1.34303		2	2	2	2	3	1
11193	Hyp27G01	0	0	2	1	TT	TT	GG	TT	TT	CC	0.532778	0.240888	4.93053	2.22927		1	3	3	3	3	1
11014	HYP25D01	0	0	1	1	TA	TC	GA	TT	TT	CC	0.504286	0.264786	0.866953	0.455212		2	2	2	3	3	1
11016	HYP25G01	0	0	2	1	TT	TC	AA	TC	CC	TT	0.157222	0.0996003	NA	NA		1	2	1	2	1	3
11018	HYP25D02	0	0	1	1	TT	TT	GG	TT	TT	CC	0.548611	0.32078	NA	NA		1	3	3	3	3	1
11020	HYP25G02	0	0	2	1	TA	TC	GA	TC	TT	CC	0.156481	0.0863201	3.50313	1.93243		2	2	2	2	3	1
11022	HYP25C03	0	0	2	1	TA	TC	GA	TC	TT	CC	NA	NA	NA	NA		2	2	2	2	3	1
11024	HYP25F03	0	0	2	1	TT	TT	GG	TT	TT	CC	0.159722	0.0981549	1.71222	1.05222		1	3	3	3	3	1
11026	HYP25H03	0	0	2	1	TT	TT	GG	TT	TT	CT	0.201667	NA	1.63107	NA		1	3	3	3	3	2
11028	HYP25D04	0	0	1	1	TT	TT	GG	TT	TT	CC	0.055291	0.0276274	0.28757	0.143691		1	3	3	3	3	1
11030	HYP25G04	0	0	1	1	TT	TC	GA	TT	TT	CC	0.790556	0.423574	4.04444	2.16699		1	2	2	3	3	1
11023	HYP25D03	0	0	2	1	AA	TC	AA	CC	TC	CT	0.23843	0.138192	1.63585	0.94813		3	2	1	1	2	2
11025	HYP25G03	0	0	2	1	TT	TT	GG	TC	TT	CC	0.467222	0.244892	NA	NA		1	3	3	2	3	1
11027	HYP25C04	0	0	2	1	TA	TC	GA	TC	TT	CT	NA	NA	NA	NA		2	2	2	2	3	2
11029	HYP25F04	0	0	2	1	TT	TT	GG	TT	TT	CC	0.305278	0.160528	1.97508	1.03858		1	3	3	3	3	1
11031	HYP25H04	0	0	2	1	TT	TT	GG	TT	TT	CT	0.235185	0.153719	3.02413	1.97659		1	3	3	3	3	2
11032	HYP25C05	0	0	2	1	TA	TT	GA	TC	TC	CT	NA	NA	NA	NA		2	3	2	2	2	2
11033	HYP25D05	0	0	2	1	TT	TT	GG	TT	TT	CC	0.658586	0.37163	3.99678	2.25532		1	3	3	3	3	1
11034	HYP25F05	0	0	1	1	TT	TT	GG	TT	TT	CT	0.424242	0.215358	4.63761	2.35419		1	3	3	3	3	2
11035	HYP25G05	0	0	2	1	AA	TC	AA	TC	CC	TT	0.580688	0.33477	2.51092	1.44756		3	2	1	2	1	3
11036	HYP25H05	0	0	2	1	TA	TC	GA	TC	TT	CC	0.569444	0.327615	1.68421	0.968966		2	2	2	2	3	1
11037	HYP25C06	0	0	1	1	TT	TT	GG	TC	TT	CC	NA	NA	NA	NA		1	3	3	2	3	1
11038	HYP25D06	0	0	1	1	TT	TT	GG	TT	TT	CC	0.371164	0.175121	2.7505	1.29773		1	3	3	3	3	1
11039	HYP25F06	0	0	2	1	TA	TC	GA	TC	TT	CC	1.97535	1.03872	4.55672	2.39612		2	2	2	2	3	1
11040	HYP25G06	0	0	1	1	TT	TT	GA	TC	TC	CT	0.761111	0.363932	5.65566	2.70431		1	3	2	2	2	2
11041	HYP25H06	0	0	2	1	TT	TT	GG	TT	TT	CC	0.274167	0.157013	4.81835	2.75944		1	3	3	3	3	1
11042	HYP25C07	0	0	2	1	TA	TC	GA	TC	TT	CC	NA	NA	NA	NA		2	2	2	2	3	1
11043	HYP25D07	0	0	2	1	TT	TT	GG	TT	TT	CT	0.470635	0.283658	3.63477	2.19072		1	3	3	3	3	2
11044	HYP25F07	0	0	2	1	TT	TT	GG	TT	TT	CC	0.492222	0.303096	NA	NA		1	3	3	3	3	1
11045	HYP25G07	0	0	1	1	TA	TC	GA	TT	TC	CT	NA	NA	NA	NA		2	2	2	3	2	2
11046	HYP25H07	0	0	1	1	TA	CC	AA	TT	CC	TT	0.186257	0.0749188	NA	NA		2	1	1	3	1	3
11048	HYP25D08	0	0	1	1	TA	TC	GA	TC	TT	CC	0.8375	0.491643	3.84449	2.25686		2	2	2	2	3	1
11049	HYP25F08	0	0	2	1	TT	TT	GA	TC	TC	CT	0.339167	0.204437	4.89088	2.94805		1	3	2	2	2	2
11050	HYP25G08	0	0	1	1	TA	TC	GA	TC	TT	CC	0.228788	0.113929	NA	NA		2	2	2	2	3	1
11051	HYP25H08	0	0	2	1	TT	TT	GA	TC	TC	TT	0.365357	0.229677	NA	NA		1	3	2	2	2	3
11052	HYP25C09	0	0	1	1	AA	TC	GA	TT	TC	CT	NA	NA	NA	NA		3	2	2	3	2	2
11053	HYP25D09	0	0	2	1	TT	TC	GA	TC	TT	CC	0.419565	0.246268	2.59833	1.52511		1	2	2	2	3	1
11054	HYP25F09	0	0	1	1	TT	TT	GG	TT	TT	CT	0.282222	0.140822	2.85876	1.42645		1	3	3	3	3	2
11055	HYP25G09	0	0	2	1	TA	TT	GA	TC	TC	CT	0.271667	0.143444	3.69677	1.95195		2	3	2	2	2	2
11056	HYP25H09	0	0	2	1	TT	TT	GG	TT	TT	CC	NA	NA	NA	NA		1	3	3	3	3	1
11057	HYP25C10	0	0	2	1	TT	TT	GG	TT	TT	CC	NA	NA	NA	NA		1	3	3	3	3	1
11058	HYP25D10	0	0	0	1	TA	TC	GA	TC	TT	CC	0.508586	0.299446	2.2048	1.29815		2	2	2	2	3	1
11059	HYP25F10	0	0	2	1	TT	TT	GG	TT	TT	CC	0.206085	0.132157	NA	NA		1	3	3	3	3	1
11060	HYP25G10	0	0	2	1	TT	TT	GG	TT	TT	CC	NA	NA	NA	NA		1	3	3	3	3	1
11061	HYP25H10	0	0	1	1	TT	TT	GG	TT	TT	CT	1.20952	0.640323	2.48	1.31291		1	3	3	3	3	2
11064	HYP25F11	0	0	2	1	TA	TC	GA	TC	TT	CT	0.0844444	0.0455506	2.89775	1.56309		2	2	2	2	3	2
11065	HYP25G11	0	0	1	1	TA	TC	GA	TT	TC	TT	-0.00631579	-0.00368037	NA	NA		2	2	2	3	2	3
11066	HYP25H11	0	0	2	1	AA	TT	GA	TC	TC	CT	0.111905	0.0709266	NA	NA		3	3	2	2	2	2
11067	HYP25C12	0	0	2	1	TT	TT	GG	TT	TT	CC	NA	NA	NA	NA		1	3	3	3	3	1
11068	HYP25D12	0	0	1	1	AA	CC	AA	CC	TT	CC	0.240556	0.11784	3.02222	1.48049		3	1	1	1	3	1
11069	HYP25F12	0	0	1	1	TT	TT	GG	TT	TT	CC	NA	NA	2.28941	1.20654		1	3	3	3	3	1
11070	HYP25G12	0	0	2	1	TT	TT	GG	TT	TT	CC	0.248677	0.159329	3.01779	1.93352		1	3	3	3	3	1
11071	HYP25E01	0	0	1	1	TA	TT	GA	TC	TC	CT	NA	NA	4.27762	1.91877		2	3	2	2	2	2
11072	HYP25E02	0	0	1	1	TT	TC	GA	TC	TT	CC	0.350877	0.193062	2.01541	1.10893		1	2	2	2	3	1
11073	HYP25E03	0	0	2	1	TA	TC	GA	TT	TT	CC	NA	NA	4.94627	2.57432		2	2	2	3	3	1
11074	HYP25E04	0	0	2	1	TT	TT	GG	TT	TT	CC	0.338889	0.232785	NA	NA		1	3	3	3	3	1
11075	HYP25E05	0	0	1	1	TT	TT	GG	TT	TT	CC	2.68039	0.953229	NA	NA		1	3	3	3	3	1
11076	HYP25E07	0	0	1	1	TT	TT	GG	TT	TT	CC	0.246944	0.131119	NA	NA		1	3	3	3	3	1
11077	HYP25E08	0	0	1	1	TA	TC	GA	TC	TC	CT	0.582222	0.283718	NA	NA		2	2	2	2	2	2
11078	HYP25E09	0	0	2	1	AA	TT	AA	CC	CC	TT	0.268333	0.159975	5.28079	3.14831		3	3	1	1	1	3
11079	HYP25E10	0	0	2	1	TT	TT	GG	TT	TT	TT	0.234392	0.150309	3.28288	2.10523		1	3	3	3	3	3
11080	HYP25E11	0	0	1	1	TT	TT	GG	TT	TT	CC	NA	NA	NA	NA		1	3	3	3	3	1
11081	HYP25E12	0	0	0	1	TA	TC	GA	TT	TC	CT	NA	NA	NA	NA		2	2	2	3	2	2
11082	HYP25C02	0	0	2	1	AA	CC	AA	TC	TT	CC	NA	NA	NA	NA		3	1	1	2	3	1
11195	Hyp27G03	0	0	1	1	TT	TT	GG	TT	TT	CC	0.598942	0.341364	2.68385	1.52965		1	3	3	3	3	1
11197	Hyp27G05	0	0	2	1	TT	TT	GG	TT	TT	CT	NA	NA	3.53215	1.85642		1	3	3	3	3	2
11199	Hyp27G07	0	0	1	1	TT	TT	GG	TT	TT	CC	NA	NA	3.8962	2.38748		1	3	3	3	3	1
11201	Hyp27G09	0	0	2	1	TT	TT	GG	TT	TT	CT	0.358187	0.162089	4.75199	2.15039		1	3	3	3	3	2
11203	Hyp27G11	0	0	1	1	TT	TT	GG	TT	TT	CC	0.819006	0.404982	NA	NA		1	3	3	3	3	1
11194	Hyp27G02	0	0	2	1	TT	TC	GA	TT	TC	TT	0.243611	0.152888	1.4515	0.910948		1	2	2	3	2	3
11196	Hyp27G04	0	0	1	1	TT	TT	GG	TT	TT	CC	0.593889	0.293666	4.65291	2.30077		1	3	3	3	3	1
11200	Hyp27G08	0	0	2	1	TT	TT	GA	TC	TT	CC	0.838562	0.511592	4.74198	2.893		1	3	2	2	3	1
11202	Hyp27G10	0	0	1	1	TA	TC	GA	TC	TT	CC	0.145833	0.0805597	4.88187	2.69679		2	2	2	2	3	1
11204	Hyp27G12	0	0	1	1	TT	TT	GG	TT	TT	CC	NA	NA	NA	NA		1	3	3	3	3	1
11205	Hyp27H01	0	0	1	1	TT	TT	GG	TT	TT	CC	0.244444	0.128796	2.06844	1.08985		1	3	3	3	3	1
11206	Hyp27H02	0	0	2	1	TA	TC	GA	TC	TT	CC	0.249495	0.145016	2.57228	1.49511		2	2	2	2	3	1
11207	Hyp27H03	0	0	1	1	TT	TC	GA	TC	TT	CC	0.645833	0.329907	5.78313	2.95416		1	2	2	2	3	1
11208	Hyp27H04	0	0	2	1	TT	TC	GA	TT	TC	CT	0.353889	0.211568	3.7147	2.22079		1	2	2	3	2	2
11209	Hyp27H05	0	0	1	1	AA	CC	AA	TC	TT	CC	0.6225	0.322248	3.4547	1.78838		3	1	1	2	3	1
11210	Hyp27H06	0	0	2	1	TT	TT	GG	TT	TT	CT	0.244709	0.137492	1.99813	1.12266		1	3	3	3	3	2
11212	Hyp27H08	0	0	2	1	TT	TT	GG	TT	TT	CC	0.101058	0.0558945	3.4585	1.91287		1	3	3	3	3	1
11213	Hyp27H09	0	0	1	1	AA	TC	AA	CC	TC	CT	0.666959	0.334996	NA	NA		3	2	1	1	2	2
11214	Hyp27H10	0	0	1	1	TA	TT	GG	TT	TT	CT	0.174167	0.0848771	1.66763	0.812693		2	3	3	3	3	2
11215	Hyp27H11	0	0	2	1	TT	TT	GG	TC	TT	CC	0.100309	0.0499438	NA	NA		1	3	3	2	3	1
11217	Hyp26A02	0	0	1	1	TA	TC	GA	TT	TC	CT	0.412698	0.203862	0.539568	0.266533		2	2	2	3	2	2
11218	Hyp26A03	0	0	2	1	AA	CC	AA	CC	TT	CC	0.112879	0.0753708	2.30481	1.53896		3	1	1	1	3	1
11219	Hyp26A04	0	0	2	1	TA	TC	GA	TC	TT	CC	NA	NA	4.9787	2.83976		2	2	2	2	3	1
11220	Hyp26A05	0	0	1	1	TT	TT	GG	TT	TT	CT	0.230676	0.119621	NA	NA		1	3	3	3	3	2
11221	Hyp26A06	0	0	1	1	TT	TT	GG	TT	TT	CC	0.794444	0.387898	NA	NA		1	3	3	3	3	1
11223	Hyp26A08	0	0	2	1	TA	TC	GA	TT	TC	CT	NA	NA	2.59211	NA		2	2	2	3	2	2
11224	Hyp26A09	0	0	1	1	TT	TT	GG	TT	TT	CT	-0.0285354	-0.0103452	0.953875	0.345818		1	3	3	3	3	2
11225	Hyp26A10	0	0	2	1	TT	TT	GG	TT	TT	CT	0.183862	0.122126	1.17463	0.780218		1	3	3	3	3	2
11226	Hyp26A11	0	0	1	1	TA	TT	GG	TT	TT	CC	0.211111	0.109715	NA	NA		2	3	3	3	3	1
11227	Hyp26A12	0	0	1	1	TA	TC	GA	TC	TT	CC	0.34321	0.185184	NA	NA		2	2	2	2	3	1
11228	Hyp26B01	0	0	2	1	TA	TT	GA	TC	TC	CT	NA	NA	NA	NA		2	3	2	2	2	2
11229	Hyp26B03	0	0	1	1	TA	TC	GA	TC	TT	CC	0.815608	0.397245	5.34522	2.60341		2	2	2	2	3	1
11230	Hyp26B04	0	0	1	1	TA	TC	GA	TT	TT	CT	0.214286	0.105977	0.885906	0.438132		2	2	2	3	3	2
11231	Hyp26B05	0	0	2	1	TA	TT	GG	TT	TT	CT	0.22037	0.124164	3.20035	1.80319		2	3	3	3	3	2
11232	Hyp26B06	0	0	1	1	TT	TT	GG	TT	TT	CC	0.146465	0.0810085	6.00698	3.32242		1	3	3	3	3	1
11233	Hyp26B07	0	0	1	1	TT	TT	GG	TT	TT	CT	0.613228	0.330916	13.7245	7.40617		1	3	3	3	3	2
11234	Hyp26B08	0	0	2	1	TA	TC	GA	TT	TC	TT	0.145652	0.0804733	1.3531	0.747594		2	2	2	3	2	3
11235	Hyp26B09	0	0	1	1	TT	TT	GG	TT	TT	CC	0.780117	0.352048	NA	NA		1	3	3	3	3	1
11236	Hyp26B10	0	0	2	1	TT	TT	GG	TT	TT	CC	0.117172	0.0683574	2.23063	1.30134		1	3	3	3	3	1
11237	Hyp26B11	0	0	2	1	TT	TT	GG	TT	TT	CC	0.141111	0.0690255	0.954955	0.467123		1	3	3	3	3	1
11238	Hyp26B12	0	0	1	1	TT	TT	GG	TT	TT	CC	0.0849206	0.0428941	1.5974	0.806861		1	3	3	3	3	1
11239	Hyp26C01	0	0	1	1	TT	TC	GA	TT	TC	CT	0.413333	0.217783	4.94366	2.60479		1	2	2	3	2	2
11240	Hyp26C02	0	0	1	1	TT	TT	GG	TT	TT	CT	0.455	0.21169	NA	NA		1	3	3	3	3	2
11241	Hyp26C03	0	0	2	1	TA	TC	GA	TT	TT	CC	0.387566	0.249482	3.28904	2.1172		2	2	2	3	3	1
11242	Hyp26C04	0	0	1	1	TT	TT	GG	TT	TT	CT	0.286111	0.153712	NA	NA		1	3	3	3	3	2
11243	Hyp26C05	0	0	2	1	TT	TT	GG	TT	TT	CC	0.175833	0.110995	2.69079	1.69857		1	3	3	3	3	1
11244	Hyp26C06	0	0	1	1	TT	TT	GG	TT	TT	CC	0.0969444	0.0517324	1.08909	0.581172		1	3	3	3	3	1
11245	Hyp26C07	0	0	2	1	TT	TT	GG	TT	TT	CC	0.117367	0.0662998	NA	NA		1	3	3	3	3	1
11246	Hyp26C08	0	0	1	1	TA	TT	GG	TT	TT	CC	0.31345	0.157438	2.58519	1.29847		2	3	3	3	3	1
11247	Hyp26C09	0	0	2	1	TA	TT	GA	TC	TT	CC	0.488611	0.325322	2.28431	1.52092		2	3	2	2	3	1
11248	Hyp26C10	0	0	2	1	AA	TT	AA	CC	CC	TT	0.32298	0.201278	2.7877	1.73726		3	3	1	1	1	3
11249	Hyp26C11	0	0	1	1	TT	TT	GG	TT	TT	CC	0.428889	0.250616	NA	NA		1	3	3	3	3	1
11250	Hyp26C12	0	0	2	1	TA	TC	GA	TC	TT	CC	0.42381	0.234094	NA	NA		2	2	2	2	3	1
11251	Hyp26D01	0	0	2	1	TA	TT	GA	TC	TC	CT	NA	NA	3.43961	2.16455		2	3	2	2	2	2
11252	Hyp26D02	0	0	2	1	TT	TT	GG	TT	TT	CT	0.189444	0.105621	2.57238	1.43417		1	3	3	3	3	2
11253	Hyp26D03	0	0	2	1	TA	TC	GA	TC	TT	CC	0.0894444	0.0595582	NA	NA		2	2	2	2	3	1
11254	Hyp26D04	0	0	2	1	TA	TT	GA	TC	TC	CT	0.618889	0.343828	4.02593	2.23663		2	3	2	2	2	2
11255	Hyp26D05	0	0	2	1	TA	TT	GA	TC	TC	CT	0.233333	0.149705	3.13344	2.01039		2	3	2	2	2	2
11256	Hyp26D06	0	0	1	1	TA	TC	GA	TT	TC	TT	NA	NA	0.964	0.48175		2	2	2	3	2	3
11257	Hyp26D07	0	0	2	1	TT	TT	GG	TT	TT	CC	0.188889	0.096159	1.50605	0.766697		1	3	3	3	3	1
11258	Hyp26D08	0	0	2	1	TA	TC	GA	TC	TT	CC	0.407895	0.231684	1.99535	1.13336		2	2	2	2	3	1
11259	Hyp26D09	0	0	2	1	AA	CC	AA	CC	TT	CC	0.960053	0.609654	3.10597	1.97236		3	1	1	1	3	1
11260	Hyp26D10	0	0	1	1	AA	CC	AA	TC	TC	CT	0.365278	0.178678	NA	NA		3	1	1	2	2	2
11261	Hyp26D11	0	0	1	1	TA	TT	GG	TT	TT	CC	0.442222	0.259388	NA	NA		2	3	3	3	3	1
11262	Hyp26D12	0	0	1	1	AA	TC	AA	TC	CC	TT	NA	NA	2.94635	1.34737		3	2	1	2	1	3
11263	Hyp26E01	0	0	1	1	TA	TC	GA	TC	TT	CC	-0.0823232	-0.0389413	0.229885	0.108742		2	2	2	2	3	1
11264	Hyp26E02	0	0	1	1	TT	TT	GG	TT	TT	CC	NA	NA	0.948316	0.415421		1	3	3	3	3	1
11265	Hyp26E03	0	0	2	1	TT	TT	GG	TT	TT	CT	NA	NA	1.9006	0.961748		1	3	3	3	3	2
11266	Hyp26E04	0	0	1	1	TA	TC	GA	TC	TT	CC	0.989855	0.463789	1.92292	0.90097		2	2	2	2	3	1
11267	Hyp26E05	0	0	2	1	TT	TT	GG	TT	TT	CT	0.13	0.0881973	1.95298	1.32498		1	3	3	3	3	2
11268	Hyp26E07	0	0	1	1	TT	TT	GG	TT	TT	CT	0.398232	0.223875	4.58676	2.57854		1	3	3	3	3	2
11269	Hyp26E08	0	0	2	1	AA	CC	AA	TC	TC	CT	0.11746	0.0630277	1.48549	0.797096		3	1	1	2	2	2
11270	Hyp26E09	0	0	2	1	TT	TT	GG	TT	TT	CC	NA	NA	2.58344	1.60505		1	3	3	3	3	1
11271	Hyp26E10	0	0	2	1	TA	TC	GA	TT	TC	CT	0.274155	0.151256	2.03461	1.12253		2	2	2	3	2	2
11272	Hyp26E11	0	0	2	1	TA	TC	GA	TC	TT	CT	0.435185	0.267461	0.774194	0.475813		2	2	2	2	3	2
11273	Hyp26E12	0	0	2	1	TT	TT	GG	TT	TC	CT	NA	NA	2.57439	1.784		1	3	3	3	2	2
11274	Hyp26F01	0	0	1	1	TT	TT	GA	TC	TC	CT	0.352657	0.165235	NA	NA		1	3	2	2	2	2
11275	Hyp26F02	0	0	2	1	TT	TT	GG	TT	TT	CC	0.246667	0.163986	4.85763	3.22939		1	3	3	3	3	1
11276	Hyp26F03	0	0	2	1	TT	TT	GG	TT	TT	CC	NA	NA	4.63259	2.50705		1	3	3	3	3	1
11277	Hyp26F04	0	0	1	1	TT	TT	GG	TT	TT	CT	0.318056	0.169788	4.57298	2.44119		1	3	3	3	3	2
11278	Hyp26F05	0	0	2	1	TA	TC	GA	TT	TC	CT	0.61746	0.340664	6.1677	3.40283		2	2	2	3	2	2
11279	Hyp26F06	0	0	1	1	TA	TT	GA	TC	TC	CT	0.352778	0.192566	3.31323	1.80855		2	3	2	2	2	2
11280	Hyp26F07	0	0	2	1	TA	TT	GA	TC	TC	CT	0.466931	0.287468	4.64204	2.85789		2	3	2	2	2	2
11281	Hyp26F08	0	0	2	1	TT	TT	GG	TT	TT	CC	NA	NA	NA	NA		1	3	3	3	3	1
11282	Hyp26F09	0	0	2	1	TT	TT	GA	TC	TC	TT	0.259167	0.15735	1.61419	0.980037		1	3	2	2	2	3
11283	Hyp26F10	0	0	1	1	TT	TT	GG	TT	TT	CC	0.0527778	0.0282888	1.48976	0.79851		1	3	3	3	3	1
11284	Hyp26F11	0	0	1	1	TA	TC	GA	TC	TT	CC	0.644192	0.336114	NA	NA		2	2	2	2	3	1
11285	Hyp26F12	0	0	2	1	TT	TC	GA	TC	TT	CC	NA	NA	7.1626	3.17677		1	2	2	2	3	1
11286	Hyp26G01	0	0	2	1	TT	TT	GG	TT	TT	CT	NA	NA	NA	NA		1	3	3	3	3	2
11287	Hyp26G02	0	0	2	1	TA	TC	GA	TT	TC	CT	0.415459	0.194151	-0.374582	-0.175049		2	2	2	3	2	2
11288	Hyp26G03	0	0	2	1	AA	CC	AA	TC	TC	CT	NA	NA	NA	NA		3	1	1	2	2	2
11289	Hyp26G04	0	0	2	1	TA	TC	GA	TT	TC	CT	0.0037037	0.00236879	1.47162	0.941211		2	2	2	3	2	2
11290	Hyp26G05	0	0	2	1	TT	TT	GG	TC	TC	CT	NA	NA	NA	NA		1	3	3	2	2	2
11291	Hyp26G06	0	0	2	1	TA	TT	GA	TC	TC	TT	0.175833	0.0979301	1.83369	1.02127		2	3	2	2	2	3
11292	Hyp26G07	0	0	1	1	TT	TT	GG	TT	TT	CT	0.498056	0.266957	1.37179	0.735279		1	3	3	3	3	2
11293	Hyp26G08	0	0	2	1	TT	TC	GA	TT	TC	CT	0.242667	0.147832	2.65065	1.61477		1	2	2	3	2	2
11294	Hyp26G09	0	0	1	1	TA	TC	GA	TC	TT	CC	0.0564327	0.0279049	NA	NA		2	2	2	2	3	1
11295	Hyp26G10	0	0	2	1	TT	TT	GG	TT	TT	CC	0.0583333	0.0371516	0.657191	0.418554		1	3	3	3	3	1
11296	Hyp26G11	0	0	2	1	TT	TT	GA	TC	TC	CT	NA	NA	6.80153	4.06621		1	3	2	2	2	2
11297	Hyp26G12	0	0	1	1	TA	TC	GA	TC	TT	CC	0.122222	0.057486	0.526882	0.247813		2	2	2	2	3	1
11298	Hyp26H01	0	0	2	1	TA	TC	GA	TT	TC	CT	0.384167	0.214188	5.29952	2.95469		2	2	2	3	2	2
11299	Hyp26H02	0	0	2	1	TA	TC	GA	TC	TT	CC	0.158466	0.0981832	NA	NA		2	2	2	2	3	1
11300	Hyp26H03	0	0	2	1	TA	TC	GA	TC	TC	CT	0.0312169	0.0209889	NA	NA		2	2	2	2	2	2
11301	Hyp26H04	0	0	2	1	AA	CC	AA	TT	CC	TT	0.226944	0.138455	2.27516	1.38803		3	1	1	3	1	3
11302	Hyp26H05	0	0	2	1	TA	TC	GA	TC	TT	CT	0.159722	0.0839464	6.13222	3.22296		2	2	2	2	3	2
11303	Hyp26H06	0	0	1	1	TA	TC	GA	TC	TT	CC	0.260582	0.120796	4.30377	1.99507		2	2	2	2	3	1
11304	Hyp26H07	0	0	2	1	TT	TT	GG	TT	TT	CC	0.260833	0.133702	7.20458	3.69305		1	3	3	3	3	1
11305	Hyp26H08	0	0	2	1	TA	TC	GA	TC	TT	CC	0.144722	0.094402	2.54881	1.66258		2	2	2	2	3	1
11306	Hyp26H09	0	0	2	1	TA	TC	GA	TC	TT	CC	NA	NA	3.18906	1.83459		2	2	2	2	3	1
11307	Hyp26H10	0	0	2	1	TA	TT	GG	TT	TT	CC	0.244136	0.142428	2.83307	1.6528		2	3	3	3	3	1
11308	Hyp26H11	0	0	1	1	AA	TC	GA	TC	TT	CC	NA	NA	NA	NA		3	2	2	2	3	1
11309	Hyp27A01	0	0	1	1	TT	TT	GG	TT	TT	CC	0.601389	0.342759	1.75556	1.00057		1	3	3	3	3	1
11310	Hyp27A02	0	0	2	1	AA	CC	AA	CC	TT	CC	0.300529	0.150317	2	1.00035		3	1	1	1	3	1
11311	Hyp27A03	0	0	1	1	TA	TC	GA	TT	TT	CC	0.787374	0.375489	5.50943	2.62738		2	2	2	3	3	1
11312	Hyp27A04	0	0	1	1	TA	TC	GA	TC	TT	CC	0.557778	0.286397	7.06526	3.62773		2	2	2	2	3	1
11313	Hyp27A05	0	0	1	1	TA	TC	GA	TT	TT	CC	NA	NA	0.796923	0.362154		2	2	2	3	3	1
11314	Hyp27A06	0	0	2	1	TT	TT	GG	TT	TT	CT	NA	NA	NA	NA		1	3	3	3	3	2
11315	Hyp27A07	0	0	2	1	TA	TC	GA	TC	TT	CC	NA	NA	3.04733	2.01562		2	2	2	2	3	1
11316	Hyp27A08	0	0	2	1	TA	TC	GA	TT	TC	CT	0.325556	0.193983	NA	NA		2	2	2	3	2	2
11317	Hyp27A09	0	0	2	1	TA	TC	GA	TT	TC	CT	0.199167	0.115423	NA	NA		2	2	2	3	2	2
11318	Hyp27A10	0	0	2	1	TA	TT	GA	TC	TC	CT	NA	NA	2.58761	1.53951		2	3	2	2	2	2
11319	Hyp27A11	0	0	2	1	TA	CC	AA	TC	TC	CT	0.172778	0.105319	1.32901	0.810113		2	1	1	2	2	2
11320	Hyp27A12	0	0	2	1	TT	TT	GG	TT	TT	CC	NA	NA	4.45299	2.26064		1	3	3	3	3	1
11321	Hyp27B01	0	0	2	1	TT	TT	GG	TT	TT	CT	0.0591667	0.0379608	NA	NA		1	3	3	3	3	2
11322	Hyp27B03	0	0	2	1	TT	TT	GG	TT	TC	CT	0.256536	0.132021	1.7674	0.909554		1	3	3	3	2	2
11323	Hyp27B04	0	0	1	1	TT	TT	GG	TT	TT	CC	-0.0108333	-0.00558789	2.51598	1.29776		1	3	3	3	3	1
11324	Hyp27B05	0	0	2	1	TA	TC	GA	TT	TC	CT	NA	NA	2.0159	1.01901		2	2	2	3	2	2
11325	Hyp27B06	0	0	2	1	TT	TT	GG	TT	TT	CC	0.356389	0.197995	2.32808	1.29338		1	3	3	3	3	1
11326	Hyp27B07	0	0	2	1	TT	TC	GA	TC	TT	CT	0.0908333	0.0539345	2.07955	1.23478		1	2	2	2	3	2
11327	Hyp27B08	0	0	2	1	TT	TT	GG	TT	TT	CC	0.217424	0.137966	5.46829	3.46988		1	3	3	3	3	1
11328	Hyp27B09	0	0	2	1	TT	TT	GG	TT	TT	TT	0.169298	0.0951825	3.40635	1.91511		1	3	3	3	3	3
11329	Hyp27B10	0	0	1	1	TA	TT	GA	TC	TC	CT	0.699123	0.376798	4.14328	2.23306		2	3	2	2	2	2
11330	Hyp27B11	0	0	2	1	TT	TT	GG	TT	TT	CC	0.266931	0.136828	NA	NA		1	3	3	3	3	1
11331	Hyp27B12	0	0	1	1	TA	TC	GA	TC	TT	CC	0.681313	0.326988	NA	NA		2	2	2	2	3	1
11332	Hyp27C01	0	0	1	1	TA	TC	GA	TC	TT	CC	0.274444	0.147956	NA	NA		2	2	2	2	3	1
11333	Hyp27C02	0	0	2	1	TA	TC	GA	TC	TT	CC	NA	NA	NA	NA		2	2	2	2	3	1
11334	Hyp27C03	0	0	2	1	TA	TC	GA	TC	TT	CC	0.249415	0.125275	NA	NA		2	2	2	2	3	1
11335	Hyp27C04	0	0	1	1	TA	TC	GA	TC	TT	CC	0.293056	0.172304	NA	NA		2	2	2	2	3	1
11336	Hyp27C05	0	0	2	1	TT	TT	GG	TT	TT	TT	0.317251	0.187407	NA	NA		1	3	3	3	3	3
11337	Hyp27C06	0	0	2	1	TA	TT	GA	TC	TC	TT	0.265278	0.168136	NA	NA		2	3	2	2	2	3
11338	Hyp27C07	0	0	2	1	TA	TC	GA	TC	TT	CC	0.269192	0.148915	NA	NA		2	2	2	2	3	1
11339	Hyp27C08	0	0	2	1	TA	TC	GA	TC	TT	CT	0.163611	0.101311	NA	NA		2	2	2	2	3	2
11340	Hyp27C09	0	0	1	1	TT	TT	GG	TT	TT	TT	0.442424	0.226785	7.04974	3.61368		1	3	3	3	3	3
11341	Hyp27C10	0	0	2	1	TT	TT	GG	TT	TT	CC	0.194444	0.126715	NA	NA		1	3	3	3	3	1
11342	Hyp27C11	0	0	2	1	TA	TC	GA	TT	TT	CC	0.051462	0.0294645	NA	NA		2	2	2	3	3	1
11343	Hyp27C12	0	0	2	1	TT	TC	GA	TC	TT	CC	0.241534	0.153088	NA	NA		1	2	2	2	3	1
11344	Hyp27D01	0	0	2	1	TT	TT	GG	TT	TT	CT	NA	NA	NA	NA		1	3	3	3	3	2
11345	Hyp27D02	0	0	2	1	TT	TT	GG	TT	TT	CC	0.320556	0.178924	NA	NA		1	3	3	3	3	1
11346	Hyp27D03	0	0	1	1	TT	TT	GG	TT	TT	CC	1.02716	0.510103	4.34234	2.15647		1	3	3	3	3	1
11347	Hyp27D04	0	0	2	1	TT	TT	GG	TT	TT	CC	NA	NA	NA	NA		1	3	3	3	3	1
11348	Hyp27D05	0	0	2	1	AA	CC	AA	CC	TT	CC	0.270833	0.147093	NA	NA		3	1	1	1	3	1
11349	Hyp27D06	0	0	2	1	TA	TC	GA	TC	TC	CC	0.233598	0.13898	NA	NA		2	2	2	2	2	1
11350	Hyp27D07	0	0	2	1	TT	TT	GG	TT	TT	CC	0.707407	0.465704	NA	NA		1	3	3	3	3	1
11351	Hyp27D08	0	0	2	1	TA	TT	GG	TT	TT	CT	0.210833	0.127094	1.80632	1.08889		2	3	3	3	3	2
11352	Hyp27D09	0	0	1	1	AA	CC	AA	TC	TC	CT	0.195767	0.11262	3.15385	1.81433		3	1	1	2	2	2
11354	Hyp27D11	0	0	2	1	TA	TT	GA	TC	TT	CT	-0.0161111	-0.00951717	2.49605	1.47447		2	3	2	2	3	2
11355	Hyp27D12	0	0	2	1	TT	TT	GG	TT	TT	CT	0.121958	0.0672863	NA	NA		1	3	3	3	3	2
11356	Hyp27E01	0	0	2	1	TA	TC	GA	TC	TT	CC	0.48963	0.249717	0.450533	0.229777		2	2	2	2	3	1
11357	Hyp27E02	0	0	2	1	TA	TT	GA	TC	TC	CT	0.594737	0.356697	0.973684	0.583972		2	3	2	2	2	2
11358	Hyp27E03	0	0	2	1	AA	TC	AA	TC	TC	CT	0.348485	0.226032	2.87252	1.86316		3	2	1	2	2	2
11359	Hyp27E04	0	0	1	1	TT	TT	GG	TT	TT	CC	0.288435	0.162567	1.57924	0.890087		1	3	3	3	3	1
11360	Hyp27E05	0	0	2	1	TA	TC	GA	TT	TC	CT	0.314354	0.204026	2.72263	1.76708		2	2	2	3	2	2
11361	Hyp27E07	0	0	2	1	TA	TC	GA	TT	TT	CC	-0.0896465	-0.052956	0.854712	0.504896		2	2	2	3	3	1
11362	Hyp27E08	0	0	2	1	TA	TC	GA	TC	TT	CC	0.284656	0.144549	3.33829	1.69519		2	2	2	2	3	1
11363	Hyp27E09	0	0	2	1	TA	TT	GA	TC	TC	CT	NA	NA	NA	NA		2	3	2	2	2	2
11364	Hyp27E10	0	0	2	1	TA	TC	GA	TC	TT	CC	0.123611	0.0759703	2.86596	1.7614		2	2	2	2	3	1
11365	Hyp27E11	0	0	2	1	TT	TT	GG	TT	TT	CC	0.208025	0.131849	NA	NA		1	3	3	3	3	1
11366	Hyp27E12	0	0	2	1	TA	TC	GA	TC	TT	CC	0.313333	0.21825	NA	NA		2	2	2	2	3	1
11367	Hyp27F01	0	0	2	1	TT	TT	GG	TT	TT	CC	0.462169	0.253828	3.94073	2.16429		1	3	3	3	3	1
11368	Hyp27F02	0	0	2	1	TT	TT	GG	TT	TT	CC	0.711364	0.460553	5.15534	3.33768		1	3	3	3	3	1
11369	Hyp27F03	0	0	1	1	TT	TT	GG	TT	TT	CT	0.327778	0.171979	NA	NA		1	3	3	3	3	2
11370	Hyp27F04	0	0	2	1	TT	TT	GG	TT	TT	CT	NA	NA	4.84286	2.56893		1	3	3	3	3	2
11371	Hyp27F05	0	0	1	1	TA	TC	GA	TT	TC	CT	0.0941667	0.0488025	2.54396	1.31843		2	2	2	3	2	2
11372	Hyp27F06	0	0	1	1	TT	TT	GG	TT	TT	CT	0.226768	0.128367	2.31873	1.31258		1	3	3	3	3	2
11373	Hyp27F07	0	0	2	1	TT	TT	GG	TT	TT	CT	0.242593	0.152664	5.29373	3.33135		1	3	3	3	3	2
11374	Hyp27F08	0	0	1	1	TT	TT	GG	TT	TT	CC	NA	NA	2.03904	1.07619		1	3	3	3	3	1
11375	Hyp27F09	0	0	1	1	TA	TC	GA	TC	TT	CT	0.261696	0.137886	2.22651	1.17314		2	2	2	2	3	2
11376	Hyp27F10	0	0	1	1	TA	TC	GA	TC	TT	CC	0.552241	0.28186	1.76459	0.900632		2	2	2	2	3	1
11377	Hyp27F11	0	0	2	1	TA	CC	AA	TC	TC	CT	0.253061	0.146584	3.63558	2.10589		2	1	1	2	2	2
11378	Hyp27F12	0	0	1	1	TT	TT	GG	TT	TT	CC	0.292222	0.14358	4.25106	2.0887		1	3	3	3	3	1
